# Supplementary material for: Diffany: an ontology-driven framework to infer, visualise and analyse differential molecular networks
Source: BMC Bioinformatics. 2016 Jan 5;17:18. doi: 10.1186/s12859-015-0863-y (PMC4700732; doi:10.1186/s12859-015-0863-y)
Supplement: Additional file 2 — List of differentially expressed genes. Dataset of differentially expressed genes, as originally published by [24]. Here, those genes are listed that are differentially expressed in at least one of the 4 time points and in either the more (FDR < 0.05) or less (FDR < 0.1) stringent dataset. This file also depicts the overlap of genes at the different time points. (XLSX 514 KB) [file 12859_2015_863_MOESM2_ESM.xlsx]

## Sheet: Feuil1
Supplemental table. Dataset used for the osmotic stress study, as originally published in Skirycz et al., 2011, Plant Cell 10.1105/tpc.111.084160
Only genes differentially expressed in at least one of the 4 time-points are shown. Columns C-F indicate LogFC by mannitol-induced stress, columns G-J shows FDR at this time-point.
FDR are color-coded according to the presence of the gene in the more (FDR < 0.05 - violet) or less (FDR < 0.1 - red) stringent dataset.
locus	name	logFC 1.5h	logFC 3h	logFC 12h	logFC 24h	FDR 1.5h	FDR 3h	FDR 12h	FDR 24h
AT1G02360	chitinase, putative	0.811479	2.41323	1.50221	2.62066	0.0154221	5.86305e-09	1.45998e-06	8.91382e-11		Overlaps within the different time-points of the less stringent dataset (FDR cut-off 0.1).
AT1G02690	importin alpha-2 subunit, putative	-0.0651091	-0.0397014	-0.0796478	-0.344595	0.9932	0.94027	0.936974	0.0845879
AT1G02730	CSLD5, ATCSLD5 | ATCSLD5 (Cellulose synthase-like D5); cellulose synthase	-0.0720803	-0.0482778	0.0416688	-0.370911	0.992196	0.905355	0.965873	0.0183374
AT1G02800	CEL2, ATCEL2 | ATCEL2 (Arabidopsis thaliana Cellulase 2); hydrolase, hydrolyzing O-glycosyl compounds	-0.0348331	-0.431304	-0.123676	-0.574427	0.998058	0.252803	0.925157	0.033566
AT1G02810	pectinesterase family protein	-0.0303765	-0.00665893	0.27271	0.393028	0.995318	0.988748	0.183603	0.00763993
AT1G02850	glycosyl hydrolase family 1 protein	0.418855	0.284883	2.21892	2.58339	0.927062	0.719664	9.05678e-06	2.85016e-07
AT1G02970	WEE1 | WEE1 (Arabidopsis wee1 kinase homolog); kinase/ protein kinase	-0.102888	-0.250011	0.00619949	-0.50337	0.988453	0.365883	0.995654	0.0056968
AT1G03210	phenazine biosynthesis PhzC/PhzF family protein	0.157413	0.0973095	0.0650383	0.320179	0.832509	0.695082	0.91239	0.0131202
AT1G03290	similar to unknown protein [Arabidopsis thaliana] (TAIR:AT4G02880); similar to conserved hypothetical protein [Medicago truncatula] (GB:ABE77463); contains InterPro domain UBA-like; (InterPro:IPR009060)	0.175886	0.253252	0.382581	0.434586	0.977766	0.543167	0.328427	0.0989738
AT1G03370	C2 domain-containing protein / GRAM domain-containing protein	0.0160055	0.391245	0.363384	0.486444	0.998112	0.190783	0.271433	0.027955
AT1G03380	AtATG18g | AtATG18g (Arabidopsis thaliana homolog of yeast autophagy 18 (ATG18) g)	0.0415721	0.263546	-0.0605601	0.300431	0.995318	0.258739	0.948175	0.0838558
AT1G03420		-0.393623	-0.184945	-0.20767	-0.474083	0.00783338	0.2223	0.156885	5.11581e-05
AT1G03457	RNA-binding protein, putative	-0.200597	0.0244905	-0.19054	-0.348027	0.818825	0.959396	0.564431	0.0301309
AT1G03470	kinase interacting family protein	-0.0302569	0.0832708	-0.0749956	-0.406391	0.997419	0.857863	0.947365	0.0472753
AT1G03760	prefoldin subunit family protein	0.0168888	0.0448191	0.137151	0.229022	0.998058	0.8869	0.649993	0.0911275
AT1G03780	targeting protein-related	-0.054676	-0.16355	0.02096	-0.407082	0.9932	0.558243	0.986054	0.0117926
AT1G04000	similar to unknown protein [Arabidopsis thaliana] (TAIR:AT5G44060); similar to Os02g0621600 [Oryza sativa (japonica cultivar-group)] (GB:NP_001047462); similar to hypothetical protein LOC_Os10g33360 [Oryza sativa (japonica cultivar-group)] (GB:AAP54238.2	-0.0829844	-0.247915	0.0899579	-0.276123	0.99142	0.252429	0.886658	0.0899456
AT1G04020	ATBARD1, BARD1 | ATBARD1/BARD1 (BREAST CANCER ASSOCIATED RING 1); transcription coactivator	-0.129656	-0.31213	-0.159692	-0.483245	0.943565	0.0790824	0.610699	0.000746978
AT1G04110	SDD1 | SDD1 (STOMATAL DENSITY AND DISTRIBUTION); subtilase	-0.0901426	-0.362154	-0.556802	-0.339232	0.9932	0.364262	0.0946728	0.313815
AT1G04250	IAA17, AXR3 | AXR3 (AUXIN RESISTANT 3); transcription factor	-0.161312	-0.311441	0.142679	-0.788334	0.992196	0.643115	0.944644	0.0348363
AT1G04310	ERS2 | ERS2 (ETHYLENE RESPONSE SENSOR 2); receptor	0.575042	0.306865	0.5398	0.920931	0.555022	0.617987	0.322343	0.00688368
AT1G04430	dehydration-responsive protein-related	-0.0542453	-0.0598134	-0.118905	-0.341631	0.992196	0.7915	0.638985	0.0016864
AT1G04650	similar to hypothetical protein MtrDRAFT_AC161864g27v1 [Medicago truncatula] (GB:ABE86678)	-0.126601	-0.258585	-0.147036	-0.555976	0.980989	0.391959	0.8313	0.00451217
AT1G04660	glycine-rich protein	0.168097	-0.288252	-0.0112593	-0.471079	0.980989	0.505674	0.994451	0.0916127
AT1G04680	pectate lyase family protein	-0.139826	-0.405835	-0.274321	-0.462093	0.979353	0.123343	0.438263	0.0210488
AT1G04760	VAMP726, ATVAMP726 | ATVAMP726 (VESICLE-ASSOCIATED MEMBRANE PROTEIN)	-0.140277	-0.149706	-0.123236	-0.376749	0.963804	0.617987	0.835363	0.0257602
AT1G04900	similar to hypothetical protein TTHERM_00446060 [Tetrahymena thermophila SB210] (GB:XP_001023370); contains InterPro domain Protein of unknown function DUF185; (InterPro:IPR003788)	-0.0172843	0.0306995	0.0547512	0.224505	0.997419	0.916304	0.916139	0.0519188
AT1G05300	ZIP5 | ZIP5 (ZINC TRANSPORTER 5 PRECURSOR); cation transporter	-0.0648567	0.578856	1.00395	1.28687	0.995318	0.130081	0.0016388	3.4659e-05
AT1G05310	pectinesterase family protein	-0.135248	0.134778	-0.00599011	-0.312958	0.971951	0.682611	0.995591	0.0918223
AT1G05440	similar to Os03g0747100 [Oryza sativa (japonica cultivar-group)] (GB:NP_001051255)	0.050646	-0.0977834	-0.0485309	-0.53259	0.995044	0.783885	0.96089	0.00189858
AT1G05560	UGT75B1, UGT1 | UGT1 (UDP-glucosyl transferase 75B1); UDP-glycosyltransferase/ transferase, transferring glycosyl groups	-0.0305279	-0.0743571	0.67871	0.701259	0.998112	0.942163	0.170827	0.0638053
AT1G05575	similar to unknown protein [Arabidopsis thaliana] (TAIR:AT2G31945); similar to hypothetical protein [Oryza sativa (japonica cultivar-group)] (GB:BAD38225); similar to Os06g0207200 [Oryza sativa (japonica cultivar-group)] (GB:NP_001057099); similar to Os0	1.8074	1.84496	1.3021	2.24274	0.00102466	0.000100443	0.00270283	1.25676e-06
AT1G05680	UDP-glucoronosyl/UDP-glucosyl transferase family protein	0.0840149	0.120294	1.64863	2.29041	0.997419	0.935842	0.00487858	5.07293e-05
AT1G05710	ethylene-responsive protein, putative	-0.123543	-0.251412	-0.06447	-0.400633	0.988453	0.472128	0.95768	0.0791002
AT1G05770	jacalin lectin family protein	0.290982	-0.0728085	-0.136197	0.0473823	0.0636552	0.723577	0.497851	0.859535
AT1G05850	ERH2, ELP1, CTL1, ELP, HOT2, POM1 | POM1 (POM-POM1); chitinase	-0.0707485	-0.302912	-0.21377	-0.336502	0.992196	0.0661926	0.293817	0.0101419
AT1G06000	UDP-glucoronosyl/UDP-glucosyl transferase family protein	-0.0109516	-0.524798	-0.661958	-0.754434	0.999138	0.0634737	0.00936316	0.0010157		Overlaps within the different time-points of the most stringent dataset (FDR cut-off 0.05).
AT1G06040	STO | STO (SALT TOLERANCE); transcription factor/ zinc ion binding	0.0936374	-0.167042	-0.240925	-0.0271136	0.946113	0.252982	0.0509481	0.931066
AT1G06160	ethylene-responsive factor, putative	0.437069	-0.25316	0.799316	0.986425	0.565007	0.587727	0.00682502	0.000305586
AT1G06225	CLE3 | CLE3 (CLAVATA3/ESR-RELATED 3); receptor binding	0.0373034	-0.0950826	-0.0559628	-0.255925	0.995318	0.713097	0.936974	0.0672018
AT1G06310	ACX6 | ACX6 (ACYL-COA OXIDASE 6); acyl-CoA oxidase	0.394409	0.181525	0.0548722	0.0165569	0.0872122	0.442006	0.948175	0.971698
AT1G06540	similar to unknown protein [Arabidopsis thaliana] (TAIR:AT2G30930)	0.00609048	0.063087	-0.505865	-0.659836	0.999616	0.936448	0.192813	0.0175025
AT1G06550	enoyl-CoA hydratase/isomerase family protein	-0.078047	-0.0385202	-0.294656	-0.318046	0.992196	0.939209	0.276657	0.0957627
AT1G06640	2-oxoglutarate-dependent dioxygenase, putative	-0.0442464	-0.267921	-0.322021	-0.532272	0.995318	0.403363	0.332324	0.00982074
AT1G06650	2-oxoglutarate-dependent dioxygenase, putative	0.105158	0.459649	0.246485	0.619369	0.994046	0.332332	0.821346	0.0622031
AT1G06760	histone H1, putative	-0.00266498	-0.16156	0.000775252	-0.351276	0.999616	0.481035	0.999395	0.0121907
AT1G06800	lipase class 3 family protein	0.133203	0.105681	0.164948	0.550311	0.980989	0.811464	0.80559	0.0071094
AT1G06840	leucine-rich repeat transmembrane protein kinase, putative	0.152842	0.45635	0.395937	0.428156	0.970512	0.0597918	0.116956	0.0303544
AT1G07000	ATEXO70B2 | ATEXO70B2 (exocyst subunit EXO70 family protein B2); protein binding	0.226876	0.829094	0.538862	1.14896	0.960652	0.00680879	0.117752	5.41279e-05
AT1G07020	similar to hypothetical protein [Oryza sativa (japonica cultivar-group)] (GB:BAD45080)	-0.111906	0.271329	0.67205	0.147699	0.992799	0.639023	0.0903686	0.853966
AT1G07050	CONSTANS-like protein-related	-0.164196	0.0821907	-0.651673	-0.133332	0.987212	0.909572	0.0507621	0.849907
AT1G07160	protein phosphatase 2C, putative / PP2C, putative	0.216868	-0.0435411	-0.0174601	0.416196	0.776224	0.919503	0.987741	0.0101816
AT1G07240	UDP-glucoronosyl/UDP-glucosyl transferase family protein	0.269852	0.475699	0.360055	0.574869	0.64255	0.0194735	0.100076	0.00101956
AT1G07270	cell division control protein CDC6b, putative (CDC6b)	0.0283257	-0.0986776	-0.216872	-0.484633	0.997419	0.803007	0.592861	0.00913175
AT1G07370	PCNA1 | PCNA1 (PROLIFERATING CELLULAR NUCLEAR ANTIGEN); DNA binding / DNA polymerase processivity factor	-0.0364668	-0.137037	-0.046298	-0.318941	0.995318	0.665906	0.962805	0.0722576
AT1G07520	scarecrow transcription factor family protein	0.170541	-0.124006	0.396813	0.52744	0.977766	0.80446	0.257454	0.0268448
AT1G07630	PLL5 | PLL5 (POL-like 5); protein phosphatase type 2C	0.000541903	0.346402	0.270627	0.441339	0.999968	0.185784	0.410796	0.0214874
AT1G07650	leucine-rich repeat transmembrane protein kinase, putative	-0.120043	0.252136	0.621381	0.9501	0.977766	0.283546	0.00063582	9.72732e-07
AT1G07750	cupin family protein	-0.163549	-0.353994	-0.157982	-0.306328	0.932221	0.10358	0.730233	0.0859628
AT1G07790	histone H2B, putative	-0.115492	-0.190599	-0.147826	-0.425118	0.977766	0.462618	0.741193	0.00809417
AT1G08450	CRT3 | CRT3 (CALRETICULIN 3); calcium ion binding	0.0703646	0.269978	0.479588	0.419472	0.992326	0.337496	0.0289704	0.0285377
AT1G08560	KN, ATSYP111, SYP111 | SYP111 (syntaxin 111); t-SNARE	-0.00205133	-0.0989321	0.0281179	-0.393625	0.999616	0.703571	0.97346	0.00366968
AT1G08630	THA1 | THA1 (THREONINE ALDOLASE 1); aldehyde-lyase/ threonine aldolase	0.0847045	0.343479	0.559111	0.507149	0.9932	0.365883	0.0697541	0.0503369
AT1G08810	AtMYB60, MYB60 | MYB60 (myb domain protein 60); DNA binding / transcription factor	-0.208262	0.0812924	-0.291737	-0.396749	0.926302	0.864638	0.394008	0.0597509
AT1G08830	CSD1 | CSD1 (copper/zinc superoxide dismutase 1); copper, zinc superoxide dismutase	-0.0481845	-0.0675317	0.390059	0.905126	0.995318	0.906771	0.228677	0.000119945
AT1G08880	histone H2A, putative	-0.0709783	-0.211402	-0.0571346	-0.370798	0.990366	0.251816	0.932398	0.00430125
AT1G08930	ERD6 | ERD6 (EARLY RESPONSE TO DEHYDRATION 6); carbohydrate transporter/ sugar porter	1.46238	1.31211	0.871074	0.992606	0.000918275	0.000336763	0.0135615	0.00154029
AT1G08940	phosphoglycerate/bisphosphoglycerate mutase family protein	-0.0382654	0.452205	0.611231	1.09766	0.997096	0.106254	0.01249	6.50189e-06
AT1G08980	AMI1, ATAMI1 | ATAMI1 (AMIDASE-LIKE PROTEIN 1); amidase	0.10831	0.0149251	0.0947714	0.316023	0.980989	0.977575	0.885449	0.0533158
AT1G09200	histone H3	-0.0688159	-0.310051	-0.0808864	-0.453637	0.992196	0.154216	0.912037	0.00462083
AT1G09310	similar to unknown protein [Arabidopsis thaliana] (TAIR:AT1G56580); similar to Os12g0563600 [Oryza sativa (japonica cultivar-group)] (GB:NP_001067038); similar to hypothetical protein [Oryza sativa (japonica cultivar-group)] (GB:BAC10818); similar to Os1	0.12258	-0.199119	0.123464	0.400358	0.977766	0.468763	0.840813	0.0187025
AT1G09415	NIMIN-3 | NIMIN-3 (NIM1-INTERACTING 3)	-0.0919672	0.383138	0.21557	0.625228	0.9932	0.341598	0.80664	0.0210885
AT1G09450	haspin-related	-0.223847	-0.0540838	-0.136264	-0.386181	0.923852	0.92839	0.880194	0.097487
AT1G09470	similar to unknown protein [Arabidopsis thaliana] (TAIR:AT5G26770); similar to hypothetical protein [Oryza sativa (japonica cultivar-group)] (GB:BAD86886); similar to Os05g0135900 [Oryza sativa (japonica cultivar-group)] (GB:NP_001054577); contains Inter	-0.0656519	0.047584	-0.128278	-0.397932	0.992799	0.922064	0.848964	0.0303544
AT1G09530	PIF3, POC1, PAP3 | PIF3 (PHYTOCHROME INTERACTING FACTOR 3); DNA binding / transcription factor/ transcription regulator	0.318698	0.186014	0.322111	0.568953	0.599039	0.591153	0.281321	0.00360683
AT1G09560	GLP5 | GLP5 (GERMIN-LIKE PROTEIN 5); manganese ion binding / metal ion binding / nutrient reservoir	0.0499843	0.1878	0.515898	0.623398	0.995318	0.531562	0.01043	0.0006329
AT1G09600	CKL11	0.0738938	-0.0462066	-0.123787	-0.414254	0.992196	0.912336	0.820123	0.00917903
AT1G09970	leucine-rich repeat transmembrane protein kinase, putative	0.686913	0.986616	1.57662	1.71072	0.544791	0.0473981	0.000488889	7.29379e-05
AT1G10020	similar to unknown protein [Arabidopsis thaliana] (TAIR:AT4G29310); similar to IMP dehydrogenase/GMP reductase [Medicago truncatula] (GB:ABE93135); contains InterPro domain Protein of unknown function DUF1005; (InterPro:IPR010410)	-0.448087	-0.0549915	-0.356847	-0.409003	0.202614	0.91561	0.205023	0.0447976
AT1G10140	similar to unknown protein [Arabidopsis thaliana] (TAIR:AT1G58420); similar to Os07g0123800 [Oryza sativa (japonica cultivar-group)] (GB:NP_001058800); similar to Os03g0769700 [Oryza sativa (japonica cultivar-group)] (GB:NP_001051398); similar to hypothe	0.0888926	0.0286077	0.318541	1.30245	0.992196	0.967901	0.414129	1.11847e-06
AT1G10370	GST30, ATGSTU17, GST30B, ERD9 | ATGSTU17/ERD9/GST30/GST30B (EARLY-RESPONSIVE TO DEHYDRATION 9, GLUTATHIONE S-TRANSFERASE 30, GLUTATHIONE S-TRANSFERASE 30B); glutathione transferase	0.115145	-0.251103	-0.739255	-0.747682	0.98375	0.384525	0.000450631	0.000158819
AT1G10410	similar to CW14 [Arabidopsis thaliana] (TAIR:AT1G59650); similar to expressed protein [Oryza sativa (japonica cultivar-group)] (GB:ABF98316); contains InterPro domain Protein of unknown function DUF1336; (InterPro:IPR009769)	-0.170715	0.213666	0.309376	0.467545	0.808663	0.258899	0.052739	0.000600776
AT1G10760	SOP1, SOP, SEX1, GWD1, GWD | SEX1 (STARCH EXCESS 1)	0.158181	-0.0280638	0.15143	0.253201	0.860864	0.942163	0.634687	0.0803921
AT1G10780	F-box family protein	-0.181339	-0.066604	-0.0650853	-0.436404	0.882682	0.861032	0.940554	0.00691777
AT1G10930	ATSGS1, RECQL4A | ATSGS1/RECQL4A; ATP-dependent helicase	-0.0435843	0.173507	-0.0751243	-0.41057	0.995318	0.663412	0.950132	0.0640436
AT1G10990	unknown protein	-0.103261	0.409737	0.684768	0.943264	0.992196	0.269669	0.0219721	0.000422678
AT1G11000	ATMLO4, MLO4 | MLO4 (MILDEW RESISTANCE LOCUS O 4); calmodulin binding	0.066407	0.0181631	0.169549	0.25897	0.992196	0.968881	0.592861	0.0990616
AT1G11050	protein kinase family protein	0.834781	0.336169	0.778255	0.571534	0.0872122	0.524565	0.0351341	0.0884267
AT1G11260	STP1 | STP1 (SUGAR TRANSPORTER 1); carbohydrate transporter/ sugar porter	0.14327	0.407795	0.331746	0.521656	0.988453	0.258739	0.484726	0.0451964
AT1G11300	carbohydrate binding / kinase	0.258938	0.405447	0.542991	1.04836	0.795398	0.124392	0.0170543	4.12348e-06
AT1G11310	ATMLO2, PMR2, MLO2 | MLO2 (MILDEW RESISTANCE LOCUS O 2); calmodulin binding	0.237656	0.236935	0.22654	0.572482	0.555022	0.231175	0.308053	0.000123785
AT1G11330	S-locus lectin protein kinase family protein	0.450182	0.615083	0.634834	0.691331	0.408355	0.0303051	0.01812	0.00336837
AT1G11350	S-locus lectin protein kinase family protein	-0.100292	0.141336	0.302488	0.668433	0.992196	0.78615	0.558586	0.00698461
AT1G11545	xyloglucan:xyloglucosyl transferase, putative / xyloglucan endotransglycosylase, putative / endo-xyloglucan transferase, putative	-0.457312	-0.439923	-0.172863	-0.553149	0.151132	0.0619505	0.741569	0.00341657
AT1G11600	CYP77B1 | CYP77B1 (cytochrome P450, family 77, subfamily B, polypeptide 1); oxygen binding	-0.0854879	-0.404434	-0.322127	-0.889344	0.995183	0.354171	0.630421	0.00220881
AT1G11840	ATGLX1 | ATGLX1 (GLYOXALASE I HOMOLOG); lactoylglutathione lyase	0.113739	-0.0624849	-0.110943	-0.33264	0.977766	0.862779	0.842674	0.0332154
AT1G12220	RPS5 | RPS5 (RESISTANT TO P. SYRINGAE 5)	-0.021295	0.130038	0.136279	0.617741	0.998058	0.714488	0.834267	0.000923963
AT1G12330	similar to unknown protein [Arabidopsis thaliana] (TAIR:AT5G12900); similar to Peptidase M14, carboxypeptidase A [Medicago truncatula] (GB:ABE94280); contains domain TNF receptor-like (SSF57586)	-0.406503	-0.35991	-0.360592	-0.663979	0.252213	0.161185	0.156574	0.000612866
AT1G12460	leucine-rich repeat transmembrane protein kinase, putative	-0.28752	-0.115702	-0.315888	-0.445876	0.682804	0.770119	0.287705	0.0214037
AT1G12520	ATCCS, CCS1 | CCS1 (copper chaperone for superoxide dismutase 1); superoxide dismutase copper chaperone	0.107865	-0.0114017	0.102134	0.442407	0.980989	0.98357	0.877695	0.00579127
AT1G12570	glucose-methanol-choline (GMC) oxidoreductase family protein	-0.253076	-0.394028	-0.444271	-0.47856	0.91685	0.243951	0.180002	0.0544062
AT1G12750	rhomboid family protein	0.131522	0.186692	0.329771	0.20587	0.932221	0.37015	0.0432506	0.198445
AT1G13000	similar to unknown protein [Arabidopsis thaliana] (TAIR:AT3G26440.2); similar to Protein of unknown function DUF707 [Medicago truncatula] (GB:ABE91787); contains InterPro domain Protein of unknown function DUF707; (InterPro:IPR007877)	-0.00332642	0.139021	0.227801	0.247865	0.999616	0.554252	0.273317	0.090679
AT1G13100	CYP71B29 | CYP71B29 (cytochrome P450, family 71, subfamily B, polypeptide 29); oxygen binding	0.0778948	0.0905845	0.136569	0.445321	0.992196	0.823382	0.834717	0.015842
AT1G13110	CYP71B7 | CYP71B7 (cytochrome P450, family 71, subfamily B, polypeptide 7); oxygen binding	1.0007	1.49226	1.37723	2.84079	0.00833495	2.70515e-05	3.55417e-05	2.0942e-10
AT1G13210	haloacid dehalogenase-like hydrolase family protein	0.372712	0.524148	0.466239	0.874393	0.715524	0.124486	0.20139	0.000872932
AT1G13580	LAG13 | longevity-assurance (LAG1) family protein	0.0539931	-0.0878448	-0.262175	-0.404477	0.995318	0.829935	0.407076	0.0304191
AT1G14040	similar to EXS family protein / ERD1/XPR1/SYG1 family protein [Arabidopsis thaliana] (TAIR:AT2G03260); similar to EXS family protein / ERD1/XPR1/SYG1 family protein [Arabidopsis thaliana] (TAIR:AT2G03250); similar to EXS family protein / ERD1/XPR1/SYG1 f	-0.0535969	0.100834	0.1226	0.340433	0.9932	0.743411	0.809476	0.0300057
AT1G14120	2-oxoglutarate-dependent dioxygenase, putative	-0.0525897	-0.794057	-0.576236	-0.787091	0.994284	8.03013e-05	0.00166439	1.60333e-05
AT1G14370	APK2A | APK2A (PROTEIN KINASE 2A); kinase	0.789786	0.575438	1.41679	1.57722	0.241749	0.267283	0.000482532	5.18263e-05
AT1G14400	ATUBC1, UBC1 | UBC1 (UBIQUITIN CARRIER PROTEIN 1); ubiquitin-protein ligase	0.04046	-0.0657556	0.196058	0.264418	0.994284	0.806493	0.330143	0.039939
AT1G14440	ATHB31 | ATHB31; DNA binding / transcription factor	-0.0924631	-0.098313	-0.268057	-0.481411	0.992196	0.802884	0.39296	0.00925573
AT1G14820	SEC14 cytosolic factor family protein / phosphoglyceride transfer family protein	0.0125315	0.137834	0.0267472	0.25604	0.998112	0.571243	0.975909	0.0850688
AT1G14890	invertase/pectin methylesterase inhibitor family protein	0.0789315	-0.192791	0.310213	0.476604	0.994284	0.683191	0.535297	0.0681004
AT1G14920	RGA2, GAI | GAI (GA INSENSITIVE); transcription factor	-0.442235	-0.277597	-0.177781	-0.137172	0.0290213	0.157139	0.544866	0.548284
AT1G15170	MATE efflux family protein	0.148044	0.2906	0.141629	0.474122	0.980989	0.419069	0.88457	0.0447976
AT1G15210	PDR7, ATPDR7 | ATPDR7/PDR7 (PLEIOTROPIC DRUG RESISTANCE 7); ATPase, coupled to transmembrane movement of substances	-0.28779	0.158441	0.137713	-0.551581	0.928714	0.7915	0.919758	0.0647172
AT1G15260	similar to unknown protein [Arabidopsis thaliana] (TAIR:AT3G16070)	-0.158812	-0.482108	-0.454962	-0.567465	0.878278	0.00309757	0.00365954	0.00013257
AT1G15400	similar to unknown protein [Arabidopsis thaliana] (TAIR:AT1G80180); similar to Os06g0601100 [Oryza sativa (japonica cultivar-group)] (GB:NP_001058003); similar to hypothetical protein [Oryza sativa (japonica cultivar-group)] (GB:BAD81575)	-0.0427203	0.012841	0.309528	0.252238	0.994323	0.979279	0.0802983	0.101733
AT1G15520	PDR12, ATPDR12 | ATPDR12/PDR12 (PLEIOTROPIC DRUG RESISTANCE 12); ATPase, coupled to transmembrane movement of substances	0.0598657	0.424323	1.53844	2.53323	0.996672	0.414318	6.91273e-05	1.75196e-08
AT1G15550	ATGA3OX1, GA4 | GA4 (GA REQUIRING 4); gibberellin 3-beta-dioxygenase	-0.121557	-0.179298	-0.15766	-0.644953	0.992196	0.703999	0.874178	0.00836448
AT1G15570	CYCA2;3 | CYCA2;3 (CYCLIN A2;3); cyclin-dependent protein kinase regulator	-0.110395	-0.149751	-0.165007	-0.390408	0.973302	0.53166	0.595297	0.00586213
AT1G15660	similar to CENP-C [Medicago truncatula] (GB:AAU04617); contains domain CENTROMERE PROTEIN C (PTHR16684); contains domain YrdC/RibB (SSF55821); contains domain gb def: CENP-C (Fragment) (PTHR16684:SF3)	-0.178882	0.0965239	-0.103473	-0.255471	0.69503	0.677668	0.782056	0.0412084
AT1G15670	kelch repeat-containing F-box family protein	0.23947	1.09597	1.23817	1.63026	0.96458	0.00105916	0.000169102	1.50397e-06
AT1G15820	CP24, LHCB6 | LHCB6 (LIGHT HARVESTING COMPLEX PSII); chlorophyll binding	0.21262	0.0450718	-0.296046	-0.0977354	0.619189	0.892599	0.0690018	0.699915
AT1G15850	transducin family protein / WD-40 repeat family protein	0.130537	0.0221502	0.284189	0.0510558	0.931951	0.954283	0.0837342	0.890232
AT1G15940	similar to binding [Arabidopsis thaliana] (TAIR:AT1G80810); similar to Tudor [Medicago truncatula] (GB:ABE86625); contains domain ARM repeat (SSF48371); contains domain no description (G3D.2.30.3040); contains domain ANDROGEN INDUCED INHIBITOR OF PROLIFE	-0.106915	0.0939268	-0.10536	-0.211173	0.947157	0.677083	0.755483	0.0973819
AT1G16070	AtTLP8 | AtTLP8 (TUBBY LIKE PROTEIN 8); transcription factor	-0.198308	-0.130982	0.0172429	-0.335494	0.769502	0.619189	0.986777	0.0232967
AT1G16090	WAKL7 | WAKL7 (WALL ASSOCIATED KINASE-LIKE 7)	-0.0853321	0.0223035	0.0934312	0.414247	0.992196	0.976037	0.936974	0.081289
AT1G16170	similar to unknown protein [Arabidopsis thaliana] (TAIR:AT1G79660); similar to Os08g0266200 [Oryza sativa (japonica cultivar-group)] (GB:NP_001061402)	0.0239727	-0.137069	-0.00489898	-0.458101	0.995923	0.517088	0.995278	0.000444746
AT1G16260	protein kinase family protein	0.0661542	0.108476	0.232061	0.676222	0.995318	0.837667	0.708027	0.00397716
AT1G16330	CYCB3;1 | CYCB3;1 (CYCLIN B3;1); cyclin-dependent protein kinase	-0.0671542	0.0246556	-0.214999	-0.478151	0.992791	0.965468	0.58205	0.00836448
AT1G16370	transporter-related	0.0578735	-0.0810654	-0.0177161	-0.325884	0.992799	0.816091	0.987705	0.0486472
AT1G16390	organic cation transporter-related	-0.731109	-1.44352	-1.33264	-1.48407	0.124592	5.35681e-05	8.02357e-05	6.62861e-06
AT1G16420	latex-abundant protein, putative (AMC8) / caspase family protein	0.030775	-0.154722	0.0809002	0.235253	0.995318	0.450076	0.879592	0.0832825
AT1G16460	ATMST2, MST2, ATRDH2 | ATRDH2 (ARABIDOPSIS THALIANA RHODANESE HOMOLOGUE 2); thiosulfate sulfurtransferase	-0.0236079	-0.172357	-0.25957	-0.124828	0.995318	0.270746	0.0462722	0.40777
AT1G16640	transcriptional factor B3 family protein	0.170969	0.315727	0.313101	0.455802	0.909442	0.140479	0.138671	0.00433627
AT1G16670	protein kinase family protein	0.28098	0.627847	0.246308	0.63302	0.873754	0.0359487	0.70045	0.0100175
AT1G17190	ATGSTU26 | ATGSTU26 (Arabidopsis thaliana Glutathione S-transferase (class tau) 26); glutathione transferase	0.027941	-0.163117	-0.482655	-0.571528	0.998058	0.686483	0.0624677	0.0068767
AT1G17200	integral membrane family protein	-0.124359	-0.186247	-0.112751	-0.41912	0.932221	0.337496	0.770712	0.00144777
AT1G17480	IQD7 | IQD7 (IQ-domain 7); calmodulin binding	0.148199	0.0385234	-0.154463	-0.455941	0.952602	0.93571	0.740892	0.00649968
AT1G17600	disease resistance protein (TIR-NBS-LRR class), putative	-0.114507	0.0792197	0.340307	0.628854	0.992196	0.876139	0.300866	0.0029337
AT1G17610	disease resistance protein-related	0.230663	-0.116949	0.0627296	0.249471	0.445164	0.60112	0.912112	0.0535713
AT1G17745	PGDH | PGDH (3-PHOSPHOGLYCERATE DEHYDROGENASE); phosphoglycerate dehydrogenase	0.136936	0.377306	1.03427	1.5443	0.994323	0.66087	0.0652738	0.000934021
AT1G17830	similar to unknown protein [Arabidopsis thaliana] (TAIR:AT1G73210); similar to hypothetical protein [Oryza sativa (japonica cultivar-group)] (GB:AAO39871); similar to Os10g0494000 [Oryza sativa (japonica cultivar-group)] (GB:NP_001064942); similar to hyp	0.282751	0.0705902	0.599727	0.959175	0.818421	0.900744	0.0179044	5.44367e-05
AT1G17860	trypsin and protease inhibitor family protein / Kunitz family protein	-0.0106021	0.310899	1.24683	1.33344	0.999389	0.537884	0.000223332	3.4659e-05
AT1G17960	threonyl-tRNA synthetase, putative / threonine--tRNA ligase, putative	0.0140633	-0.159076	-0.0897175	-0.747671	0.998112	0.651565	0.922971	0.00017703
AT1G18210	calcium-binding protein, putative	0.0296434	0.182064	0.141308	0.309193	0.995318	0.313928	0.602771	0.0115992
AT1G18250	ATLP-1 | ATLP-1 (Arabidopsis thaumatin-like protein 1)	-0.0631324	-0.252249	-0.0635099	-0.331776	0.992196	0.178474	0.925745	0.0151635
AT1G18280	protease inhibitor/seed storage/lipid transfer protein (LTP) family protein	0.233493	0.0908317	-0.0723674	-0.381294	0.818825	0.825426	0.944644	0.0474598
AT1G18370	HIK | HIK (HINKEL); microtubule motor	-0.138923	0.00272118	-0.0644523	-0.510788	0.93425	0.994838	0.932398	0.0006329
AT1G18380	similar to unknown protein [Arabidopsis thaliana] (TAIR:AT1G67025); similar to Ser/Thr protein kinase [Lotus japonicus] (GB:BAD95895)	0.111988	0.738827	0.572725	0.751273	0.992196	0.00452264	0.0291085	0.00105125
AT1G18390	protein kinase family protein	0.40441	1.00053	1.00293	1.6048	0.781947	0.00450295	0.00303977	4.14831e-06
AT1G18570	AtMYB51, BW51A, BW51B, MYB51 | MYB51 (myb domain protein 51); DNA binding / transcription factor	0.808783	0.942651	1.3513	2.27165	0.0795562	0.00651262	9.57708e-05	1.86976e-08
AT1G18590	sulfotransferase family protein	-0.239635	0.126457	0.316841	0.591372	0.93425	0.8203	0.534964	0.0204469
AT1G18710	AtMYB47 | AtMYB47 (myb domain protein 47); DNA binding / transcription factor	-0.0650821	-0.791091	-0.267527	-0.833508	0.997419	0.126876	0.859249	0.0369608
AT1G18890	CPK10, ATCDPK1 | ATCDPK1; calcium- and calmodulin-dependent protein kinase/ kinase/ protein kinase	-0.0614662	0.19252	0.40255	0.655237	0.992799	0.496753	0.0507621	0.000250453
AT1G19020	similar to unknown protein [Arabidopsis thaliana] (TAIR:AT3G48180); similar to conserved hypothetical protein [Medicago truncatula] (GB:ABE82379)	1.62849	2.24641	3.31599	3.43472	0.0255058	0.000280623	1.01484e-06	1.69537e-07
AT1G19130	similar to unknown protein [Oryza sativa (japonica cultivar-group)] (GB:BAD36638); similar to Os08g0455800 [Oryza sativa (japonica cultivar-group)] (GB:NP_001061963); contains InterPro domain Protein of unknown function DUF985; (InterPro:IPR009327)	0.0484609	-0.0515417	0.254783	0.495175	0.995318	0.931324	0.57047	0.0208071
AT1G19610	LCR78, PDF1.4 | LCR78/PDF1.4 (Low-molecular-weight cysteine-rich 78)	0.0849359	0.288223	0.146921	1.21483	0.995318	0.622679	0.929925	0.000305586
AT1G19640	JMT | JMT (JASMONIC ACID CARBOXYL METHYLTRANSFERASE); jasmonate O-methyltransferase	0.201536	-0.112271	-0.0999646	-0.2841	0.745133	0.682611	0.853511	0.0589475
AT1G19670	CORI1, ATHCOR1 | ATCLH1 (CORONATINE-INDUCED PROTEIN 1)	-0.302673	-0.0130144	-0.479813	-0.509686	0.833219	0.987057	0.153143	0.0481823
AT1G19830	auxin-responsive protein, putative	-0.516442	-0.214508	-0.160039	-0.0785468	0.0166692	0.374388	0.69107	0.843359
AT1G20010	TUB5 | TUB5 (tubulin beta-5 chain)	-0.179465	-0.27081	-0.104776	-0.336223	0.745133	0.104651	0.799357	0.00869716
AT1G20030	pathogenesis-related thaumatin family protein	-0.141085	-0.277304	-0.0389486	-0.464434	0.950905	0.206631	0.968456	0.00363903
AT1G20310	similar to unknown protein [Arabidopsis thaliana] (TAIR:AT1G76070); similar to syringolide-induced protein 14-1-1 [Glycine max] (GB:BAB86891)	0.171823	-0.0267968	0.226889	0.292576	0.87283	0.951171	0.357916	0.0623229
AT1G20440	COR47 | COR47 (cold regulated 47)	-0.247393	-0.339187	-0.343609	-0.63885	0.918835	0.335903	0.387331	0.00660485
AT1G20510	OPCL1 | OPCL1 (OPC-8:0 COA LIGASE1); 4-coumarate-CoA ligase	0.344605	0.337597	0.414414	0.75213	0.956875	0.643115	0.672387	0.0718742
AT1G20650	protein kinase	-0.0471272	-0.361705	-0.36511	-0.33507	0.994046	0.0383356	0.0289704	0.0202972
AT1G20693	HMG BETA 1, NFD2, NFD02, HMGB2 | HMGB2 (HIGH MOBILITY GROUP B 2); transcription factor	0.0320132	-0.244091	-0.091267	-0.257082	0.995318	0.140479	0.834913	0.0422844
AT1G20930	CDKB2;2 | CDKB2;2 (CYCLIN-DEPENDENT KINASE B2;2); kinase	-0.0254393	-0.00141621	0.00388355	-0.335163	0.997096	0.997233	0.997121	0.0195896
AT1G21000	zinc-binding family protein	0.0275725	0.102598	0.262077	0.570362	0.998058	0.869144	0.704401	0.0336129
AT1G21050	similar to unknown protein [Arabidopsis thaliana] (TAIR:AT1G76610); similar to Plant-specific domain of unknown function 3588 [Medicago truncatula] (GB:ABE91797); contains InterPro domain Protein of unknown function DUF617, plant; (InterPro:IPR006460)	0.0727122	0.0327868	0.301767	0.626901	0.992196	0.945645	0.199377	0.000289737
AT1G21090	hydroxyproline-rich glycoprotein family protein	-0.13072	-0.452813	-0.0887196	-0.320451	0.973192	0.0243959	0.906345	0.0695291
AT1G21100	O-methyltransferase, putative	0.213544	0.675048	1.07707	3.20501	0.977766	0.0638206	0.000919485	6.03137e-11
AT1G21120	O-methyltransferase, putative	0.374077	1.37957	1.06767	3.18922	0.922599	0.000974126	0.00861707	1.82854e-09
AT1G21130	O-methyltransferase, putative	1.02633	2.23663	1.98665	3.46011	0.293266	0.000146232	0.000321749	5.58459e-08
AT1G21250	PRO25, WAK1 | WAK1 (CELL WALL-ASSOCIATED KINASE); kinase	-0.0839647	0.252797	1.30718	1.60822	0.997096	0.800496	0.0154089	0.000856838
AT1G21270	WAK2 | WAK2 (wall-associated kinase 2); protein serine/threonine kinase	0.182998	0.167613	0.366861	0.244481	0.878278	0.545432	0.0655031	0.1973
AT1G21460	nodulin MtN3 family protein	0.118024	0.044352	-0.141101	-0.427897	0.980989	0.925338	0.799357	0.0131202
AT1G21520	unknown protein	0.133923	0.236102	0.908653	0.485256	0.992196	0.636051	0.00267553	0.0991481
AT1G21590	protein kinase family protein	0.218367	-0.041911	0.0856912	0.356041	0.878278	0.938978	0.932398	0.0822721
AT1G21730	kinesin-related protein (MKRP1)	-0.140964	-0.195494	-0.154914	-0.332765	0.96261	0.470338	0.736749	0.055117
AT1G21810	similar to myosin heavy chain-related [Arabidopsis thaliana] (TAIR:AT1G77580.2); similar to coiled-coil protein [Lycopersicon esculentum] (GB:AAN03605); contains InterPro domain Protein of unknown function DUF869, plant; (InterPro:IPR008587)	-0.0842817	-0.234815	-0.125616	-0.572689	0.992196	0.471466	0.881407	0.00438119
AT1G22070	TGA3 | TGA3 (TGA1a-related gene 3); DNA binding / calmodulin binding / transcription factor	0.218413	-0.0868004	0.22841	0.548283	0.932221	0.867884	0.677158	0.0129461
AT1G22180	SEC14 cytosolic factor family protein / phosphoglyceride transfer family protein	-0.0689395	-0.0915145	0.247623	0.893386	0.995318	0.883368	0.710641	0.00055375
AT1G22280	protein phosphatase 2C, putative / PP2C, putative	0.512829	0.626675	0.447018	0.422962	0.190372	0.0173683	0.12578	0.0722576
AT1G22330	RNA recognition motif (RRM)-containing protein	-0.549546	-0.232963	-0.433935	-0.709011	0.270947	0.617099	0.266528	0.00606082
AT1G22335	similar to RNA recognition motif (RRM)-containing protein [Arabidopsis thaliana] (TAIR:AT1G78260); similar to unnamed protein product [Tetraodon nigroviridis] (GB:CAF97972)	-0.371685	-0.547563	-0.305381	-0.683564	0.661215	0.0730731	0.523612	0.00463529
AT1G22430	alcohol dehydrogenase, putative	-0.00969772	0.0819722	-0.0566061	0.285105	0.999138	0.807525	0.950002	0.0887458
AT1G22510	zinc finger (C3HC4-type RING finger) family protein	0.102196	0.0446252	0.280283	0.469866	0.987212	0.923488	0.292376	0.00607771
AT1G22530	SEC14 cytosolic factor family protein / phosphoglyceride transfer family protein	-0.515294	-0.405707	-0.204189	-0.447601	0.143191	0.154216	0.71616	0.0368955
AT1G22650	beta-fructofuranosidase, putative / invertase, putative / saccharase, putative / beta-fructosidase, putative	-0.0829055	0.276501	0.185626	0.434643	0.992196	0.418942	0.780863	0.0553926
AT1G22690	gibberellin-responsive protein, putative	0.107213	-0.260774	-0.0858685	-0.630181	0.994323	0.690062	0.968203	0.0831854
AT1G22890	similar to unknown protein [Arabidopsis thaliana] (TAIR:AT5G44568); contains domain FAMILY NOT NAMED (PTHR12953); contains domain SUBFAMILY NOT NAMED (PTHR12953:SF10)	0.191924	0.81872	1.29708	1.58586	0.992196	0.194995	0.0134479	0.000763833
AT1G23205	invertase/pectin methylesterase inhibitor family protein	-0.569592	-0.695	-0.400049	-0.778218	0.0130541	0.000419579	0.0449934	2.22885e-05
AT1G23790	similar to unknown protein [Arabidopsis thaliana] (TAIR:AT1G70340); similar to Os03g0181800 [Oryza sativa (japonica cultivar-group)] (GB:NP_001049172); similar to unknown protein [Oryza sativa (japonica cultivar-group)] (GB:BAD44860); similar to Os01g010	-0.000408137	-0.0984213	0.00691367	-0.65385	0.999968	0.806493	0.995541	0.000669552
AT1G23830	similar to unknown protein [Arabidopsis thaliana] (TAIR:AT1G23840)	0.239383	0.0969818	0.605445	0.401003	0.947157	0.882639	0.0607867	0.193168
AT1G23840	similar to unknown protein [Arabidopsis thaliana] (TAIR:AT1G23830)	0.360838	0.741992	0.884444	1.16017	0.659212	0.00607915	0.000718947	9.43991e-06
AT1G24020	MLP423 | Bet v I allergen family protein	-0.00914268	-0.00976592	-0.0798856	-0.248741	0.998112	0.980105	0.852362	0.0332608
AT1G24140	matrixin family protein	0.134185	0.414231	0.487442	1.00495	0.98375	0.165902	0.0713279	2.61238e-05
AT1G24150	ATFH4, FH4 | ATFH4/FH4 (FORMIN HOMOLOGUE 4); actin binding / protein binding	0.0594349	0.506201	0.446102	0.843034	0.996491	0.270526	0.428285	0.00836448
AT1G24170	GATL8, LGT9 | GATL8/LGT9 (Galacturonosyltransferase-like 8); polygalacturonate 4-alpha-galacturonosyltransferase/ transferase, transferring glycosyl groups / transferase, transferring hexosyl groups	-0.435669	-0.133118	-0.115298	-0.210104	0.0573491	0.636614	0.834085	0.270279
AT1G24350	similar to unknown protein [Arabidopsis thaliana] (TAIR:AT1G67600); similar to Os08g0127500 [Oryza sativa (japonica cultivar-group)] (GB:NP_001060903); similar to Acid phosphatase/vanadium-dependent haloperoxidase related [Medicago truncatula] (GB:ABD324	0.13978	0.311354	0.180052	0.285934	0.859896	0.0327694	0.367283	0.0179554
AT1G25275	unknown protein	0.667747	1.27211	1.12926	1.74038	0.166643	0.000153624	0.000352984	4.04929e-07
AT1G25390	protein kinase family protein	0.253018	0.170762	0.182306	0.443763	0.818825	0.642274	0.744575	0.029299
AT1G25510	aspartyl protease family protein	0.0824654	-0.215813	-0.267383	-0.37523	0.992196	0.512333	0.453683	0.071105
AT1G25560	AP2 domain-containing transcription factor, putative	0.873076	0.0537945	0.570029	0.925241	0.180968	0.962863	0.352476	0.0135413
AT1G26130	haloacid dehalogenase-like hydrolase family protein	0.0887477	-0.0989704	0.182887	0.490929	0.992196	0.799795	0.705313	0.00745513
AT1G26210	similar to unknown protein [Arabidopsis thaliana] (TAIR:AT1G68870); similar to PREDICTED: similar to Mystery 45A CG8070-PA isoform 1 [Apis mellifera] (GB:XP_624659); similar to Os08g0486700 [Oryza sativa (japonica cultivar-group)] (GB:NP_001062097)	-0.17933	-0.417555	-0.230621	-0.534273	0.947157	0.10729	0.599108	0.00709333
AT1G26270	phosphatidylinositol 3- and 4-kinase family protein	0.318366	0.0926831	0.600027	0.568895	0.638011	0.837667	0.00775064	0.00451217
AT1G26290	similar to hypothetical protein LOC_Os10g23004 [Oryza sativa (japonica cultivar-group)] (GB:ABG66051)	0.222083	-0.0308847	0.522908	0.0568887	0.928714	0.964111	0.0456914	0.933003
AT1G26380	FAD-binding domain-containing protein	0.27733	2.47912	3.27075	4.9977	0.977766	1.42e-06	8.66068e-09	5.06039e-12
AT1G26410	FAD-binding domain-containing protein	0.156203	0.0996096	0.519637	1.67159	0.977766	0.835427	0.0399212	1.18663e-08
AT1G26420	FAD-binding domain-containing protein	0.0462481	1.36032	3.15583	4.17709	0.99738	3.10269e-05	1.34246e-10	2.29565e-13
AT1G26550	peptidyl-prolyl cis-trans isomerase PPIC-type family protein	0.0620877	0.0378911	0.157645	0.286988	0.992196	0.902994	0.491878	0.0180179
AT1G26600	CLE9 | CLE9 (CLAVATA3/ESR-RELATED 9); receptor binding	-0.240451	-0.416143	-0.311298	-0.348154	0.771541	0.0627953	0.231819	0.0617026
AT1G26840	ORC6, ATORC6 | ATORC6/ORC6 (Origin recognition complex protein 6); DNA binding	-0.118776	-0.191607	-0.196945	-0.348822	0.980989	0.552248	0.669835	0.0799865
AT1G27030	similar to unknown protein [Arabidopsis thaliana] (TAIR:AT1G27020); similar to unknown protein [Oryza sativa (japonica cultivar-group)] (GB:AAN05517); similar to Os10g0463800 [Oryza sativa (japonica cultivar-group)] (GB:NP_001064789); contains domain Gat	-0.115337	0.0350262	0.0531987	-0.487095	0.992196	0.965303	0.97346	0.0709168
AT1G27130	GST12, ATGSTU13 | ATGSTU13 (GLUTATHIONE S-TRANSFERASE 12); glutathione transferase	0.14515	0.267464	0.340591	0.512982	0.980898	0.416177	0.297605	0.0144282
AT1G27140	GST13, ATGSTU14 | ATGSTU14 (GLUTATHIONE S-TRANSFERASE 13); glutathione transferase	-0.105802	-0.156336	0.0161923	-0.344003	0.981207	0.603785	0.988571	0.0472753
AT1G27880	ATP-dependent DNA helicase, putative	0.0290499	-0.154483	-0.171093	-0.275398	0.995318	0.550424	0.616453	0.0876137
AT1G27970	NTF2B | NTF2B (NUCLEAR TRANSPORT FACTOR 2B); Ran GTPase binding / protein transporter	-0.0505174	0.112142	0.0809296	0.211643	0.992196	0.537413	0.828695	0.0578338
AT1G27980	pyridoxal-dependent decarboxylase family protein	0.0583824	0.270213	0.46378	0.507037	0.9932	0.26017	0.0161096	0.00275846
AT1G28010	PGP14 | PGP14 (P-GLYCOPROTEIN 14); ATPase, coupled to transmembrane movement of substances	0.147435	0.631798	0.479831	0.376598	0.967031	0.00270877	0.0221731	0.0439998
AT1G28190	similar to unknown protein [Arabidopsis thaliana] (TAIR:AT5G12340); similar to expressed protein [Oryza sativa (japonica cultivar-group)] (GB:ABA94082)	0.153018	0.321008	0.343478	0.678562	0.992196	0.595225	0.687934	0.053583
AT1G28280	VQ motif-containing protein	0.148393	0.19858	0.225649	0.413667	0.93425	0.420095	0.399439	0.00836448
AT1G28370	ERF11, ATERF11 | ATERF11/ERF11 (ERF domain protein 11); DNA binding / transcription factor/ transcriptional repressor	0.905052	0.597411	0.788938	1.61331	0.312942	0.369415	0.20632	0.000376956
AT1G28410	similar to myosin heavy chain-related [Arabidopsis thaliana] (TAIR:AT4G31340.2); similar to Os02g0305600 [Oryza sativa (japonica cultivar-group)] (GB:NP_001046635); similar to unknown [Oryza sativa (japonica cultivar-group)] (GB:AAO72581); similar to Os0	-0.065549	0.191312	0.0717515	0.27533	0.992196	0.380906	0.91239	0.0655031
AT1G28520	similar to unknown protein [Arabidopsis thaliana] (TAIR:AT2G42400); similar to putative vascular plant one zinc finger protein [Oryza sativa (japonica cultivar-group)] (GB:BAD87186); contains InterPro domain Colicin E3, catalytic; (InterPro:IPR009105)	0.225255	0.160957	0.27011	0.602953	0.736027	0.556125	0.253035	0.00027421
AT1G28580	GDSL-motif lipase, putative	0.0714931	0.0154197	0.337977	0.528202	0.992196	0.979321	0.159335	0.0031065
AT1G28610	GDSL-motif lipase, putative	0.148584	-0.183288	-0.282002	-0.344638	0.973706	0.590421	0.380181	0.0938061
AT1G28680	transferase family protein	0.062217	-0.229647	-0.239991	-0.363531	0.992196	0.354945	0.385009	0.029411
AT1G29120	similar to unknown protein [Arabidopsis thaliana] (TAIR:AT4G25770); similar to Protein of unknown function DUF676, hydrolase-like [Medicago truncatula] (GB:ABE79089); contains InterPro domain Esterase/lipase/thioesterase; (InterPro:IPR000379); contains I	0.0262827	0.0644113	0.00826112	0.298515	0.995852	0.835427	0.991278	0.0339253
AT1G29240	similar to unknown protein [Arabidopsis thaliana] (TAIR:AT2G34170); similar to Protein of unknown function DUF688 [Medicago truncatula] (GB:ABE80249); contains InterPro domain Protein of unknown function DUF688; (InterPro:IPR007789)	0.117652	0.230609	0.269298	0.28131	0.954317	0.214973	0.12442	0.0411509
AT1G29400	AML5 | AML5 (ARABIDOPSIS MEI2-LIKE PROTEIN 5); RNA binding	-0.000825337	0.0294959	0.209785	0.434845	0.999968	0.955213	0.582367	0.014322
AT1G29510	auxin-responsive protein, putative	-0.0686587	-0.290866	-0.236857	-0.441363	0.992196	0.17698	0.358093	0.0049343
AT1G29670	GDSL-motif lipase/hydrolase family protein	0.299013	0.673515	0.676038	1.08313	0.864774	0.0315229	0.0241652	8.45662e-05
AT1G29720	protein kinase family protein	0.118436	0.272964	0.526323	0.983272	0.992196	0.496753	0.0815713	0.000125618
AT1G29860	ATWRKY71, WRKY71 | WRKY71 (WRKY DNA-binding protein 71); transcription factor	0.0812223	0.105982	0.187438	0.367565	0.992196	0.777032	0.673761	0.0479815
AT1G30360	ERD4 | ERD4 (EARLY-RESPONSIVE TO DEHYDRATION 4)	-0.0472745	-0.149113	-0.122357	-0.268993	0.993219	0.536141	0.774551	0.0724594
AT1G30530	UDP-glucoronosyl/UDP-glucosyl transferase family protein	-0.161719	-0.05612	-0.542728	-0.773992	0.968358	0.916326	0.0207885	0.000269732
AT1G30690	SEC14 cytosolic factor family protein / phosphoglyceride transfer family protein	-0.185827	-0.16289	-0.228233	-0.493265	0.931951	0.632705	0.553124	0.00811038
AT1G30700	FAD-binding domain-containing protein	0.144127	-0.167244	0.179164	0.25683	0.918701	0.44393	0.488097	0.0763287
AT1G31200	ATPP2-A9 | ATPP2-A9 (Phloem protein 2-A9)	0.0571364	-0.0389301	0.26112	0.675118	0.995318	0.965468	0.749611	0.0207336
AT1G31335	similar to Os03g0780200 [Oryza sativa (japonica cultivar-group)] (GB:NP_001051448)	-0.0492473	-0.238	0.00298939	-0.34832	0.995318	0.374696	0.998457	0.0573336
AT1G31460	similar to unknown protein [Arabidopsis thaliana] (TAIR:AT1G23270); similar to hypothetical protein [Neurospora crassa OR74A] (GB:XP_957662); similar to putative protein [Neurospora crassa] (GB:CAE85608)	-0.0227292	-0.15924	0.0471792	-0.288811	0.997479	0.53651	0.955546	0.0707516
AT1G31680	copper amine oxidase family protein	0.0316592	-0.46284	-1.00778	-0.876023	0.998112	0.528048	0.0561762	0.0531335
AT1G31690	copper amine oxidase, putative	-0.0151769	-0.484156	-1.25792	-0.914522	0.999138	0.398143	0.00221155	0.0133772
AT1G31850	dehydration-responsive protein, putative	-0.0685777	0.056442	0.0203117	-0.256949	0.989981	0.840694	0.981931	0.0436484
AT1G31930	XLG3 | XLG3 (extra-large GTP-binding protein 3); signal transducer	-0.118592	0.19607	0.198236	0.265551	0.944085	0.295492	0.343662	0.0457815
AT1G32170	XTR4 | XTR4 (XYLOGLUCAN ENDOTRANSGLYCOSYLASE 4); hydrolase, acting on glycosyl bonds	-0.155674	0.108621	0.170704	0.574712	0.988453	0.865027	0.880194	0.038771
AT1G32700	zinc-binding family protein	0.309117	0.00575967	0.249138	0.580032	0.679244	0.992246	0.56462	0.00495128
AT1G32780	alcohol dehydrogenase, putative	0.029173	-0.25478	-0.316656	-0.662116	0.997481	0.409379	0.309038	0.00101261
AT1G32960	subtilase family protein	0.0720217	-0.0415215	0.121918	0.813374	0.995318	0.954466	0.916139	0.00121329
AT1G33030	O-methyltransferase family 2 protein	0.117756	-0.0310937	0.48468	0.742438	0.979353	0.948871	0.00984703	3.63172e-05
AT1G33110	MATE efflux family protein	0.0545541	-0.278851	0.327168	0.316743	0.992799	0.176423	0.0796484	0.0401342
AT1G33560	ADR1 | ADR1 (ACTIVATED DISEASE RESISTANCE 1)	0.79689	0.554351	0.740243	0.532118	0.190372	0.261446	0.0884897	0.183662
AT1G33590	disease resistance protein-related / LRR protein-related	0.492773	0.924999	0.860422	1.49445	0.341068	0.00102211	0.00144668	4.29399e-07
AT1G33600	leucine-rich repeat family protein	1.26553	1.78319	1.66095	2.08172	0.0072254	2.98076e-05	4.15652e-05	5.19663e-07
AT1G33930	avirulence-responsive family protein / avirulence induced gene (AIG1) family protein	0.154688	-0.307033	-0.40522	-0.4057	0.976522	0.311275	0.137566	0.0589811
AT1G34245	similar to unknown protein [Arabidopsis thaliana] (TAIR:AT2G20875); similar to OSJNBa0036B212 [Oryza sativa (japonica cultivar-group)] (GB:CAD40894); similar to OSJNBb0034I134 [Oryza sativa (japonica cultivar-group)] (GB:CAD41727.3)	-0.227903	-0.17473	-0.334455	-0.599395	0.854874	0.616278	0.240245	0.00213624
AT1G34355	forkhead-associated domain-containing protein / FHA domain-containing protein	-0.161554	-0.0919268	-0.0566382	-0.608489	0.967031	0.837011	0.96089	0.00225065
AT1G34750	protein phosphatase 2C, putative / PP2C, putative	0.0467706	0.161313	0.363656	0.487813	0.996125	0.743478	0.379389	0.0578338
AT1G35210	similar to unknown protein [Arabidopsis thaliana] (TAIR:AT1G72240); similar to Avr9/Cf-9 rapidly elicited protein 75 [Nicotiana tabacum] (GB:AAG43558)	0.142813	0.132785	0.204239	0.490321	0.927062	0.590421	0.380497	0.000581726
AT1G35230	AGP5 | AGP5 (ARABINOGALACTAN-PROTEIN 5)	0.140843	1.16161	2.17744	3.16397	0.992196	0.000254464	2.15988e-08	2.26365e-11
AT1G35670	CPK11, ATCDPK2 | ATCDPK2 (CALCIUM-DEPENDENT PROTEIN KINASE 2); calcium- and calmodulin-dependent protein kinase/ kinase	0.149308	-0.244899	0.352492	-0.0562559	0.928714	0.237777	0.04466	0.891732
AT1G35710	leucine-rich repeat transmembrane protein kinase, putative	0.0240097	0.361408	1.27225	2.09439	0.999138	0.760993	0.0794034	0.000496264
AT1G35780	similar to unknown protein [Arabidopsis thaliana] (TAIR:AT1G78150.2); similar to TPA: TPA_inf: HN1-like protein isoform 1 [Oryza sativa (japonica cultivar-group)] (GB:DAA01822); similar to Os07g0623600 [Oryza sativa (japonica cultivar-group)] (GB:NP_0010	-0.0564185	-0.191996	0.00365584	-0.301169	0.992196	0.33608	0.997034	0.0262007
AT1G36060	AP2 domain-containing transcription factor, putative	0.0721641	0.121826	0.161716	0.479105	0.992196	0.750946	0.785053	0.012116
AT1G36070	WD-40 repeat family protein	-0.018822	-0.0668604	0.250011	0.362352	0.998058	0.883198	0.446032	0.0573326
AT1G41830	SKS6 | SKS6 (SKU5 Similar 6); pectinesterase	-0.0856443	-0.155048	-0.22955	-0.341745	0.992196	0.63336	0.502693	0.0672018
AT1G42630	zinc knuckle (CCHC-type) family protein	0.0699525	-0.0366775	0.188256	-0.256847	0.992196	0.921878	0.454492	0.0822721
AT1G42990	ATBZIP60 | ATBZIP60 (BASIC REGION/LEUCINE ZIPPER MOTIF 60); DNA binding / transcription factor	0.142752	0.372891	0.619324	0.822287	0.992196	0.428778	0.104821	0.0057134
AT1G43160	RAP2.6 | RAP2.6 (related to AP2 6); DNA binding / transcription factor	0.0316598	-0.0142734	-0.0571117	-0.266834	0.995318	0.976387	0.943894	0.0858769
AT1G43800	acyl-(acyl-carrier-protein) desaturase, putative / stearoyl-ACP desaturase, putative	0.0476208	0.209097	1.36438	-0.555434	0.998112	0.880732	0.0432506	0.527938
AT1G44100	AAP5 | AAP5 (amino acid permease 5); amino acid permease	0.943959	0.472431	0.487228	0.257855	0.0190585	0.25927	0.277195	0.602854
AT1G44110	CYCA1;1 | CYCA1;1 (CYCLIN A1;1); cyclin-dependent protein kinase regulator	-0.0675108	-0.278365	-0.00965724	-0.467809	0.992196	0.15294	0.990979	0.00126114
AT1G45050	UBC15, ATUBC2-1 | ATUBC2-1 (Arabidopsis thaliana ubiquitin-conjugating enzyme); ubiquitin-protein ligase	0.154234	0.0407685	0.167157	0.290569	0.818825	0.896179	0.446032	0.0179554
AT1G45130	beta-galactosidase, putative / lactase, putative	-0.0784588	-0.24139	-0.0501428	-0.416197	0.992196	0.28586	0.954246	0.00779751
AT1G47710	serpin, putative / serine protease inhibitor, putative	0.0740186	-0.0278076	0.241682	0.332685	0.975341	0.913579	0.0347558	0.000819786
AT1G48240	NPSN12, ATNPSN12 | ATNPSN12 (novel plant SNARE 12); protein transporter	-0.0556311	-0.194415	-0.0877408	-0.376532	0.992196	0.263386	0.844756	0.00215474
AT1G48270	GCR1 | GCR1 (G-PROTEIN-COUPLED RECEPTOR 1)	-0.105364	-0.206488	-0.0345928	-0.35247	0.992196	0.526492	0.979496	0.0894763
AT1G48320	thioesterase family protein	0.176212	0.138156	-0.00688251	0.335618	0.932221	0.69547	0.995478	0.0876137
AT1G48330	similar to unknown protein [Arabidopsis thaliana] (TAIR:AT3G17580)	-0.0307745	-0.0913338	-0.228763	-0.599017	0.998058	0.900744	0.808651	0.042157
AT1G48380	HYP7, RHL1 | RHL1 (ROOT HAIRLESS 1)	0.0788526	0.178026	-0.109207	-0.260839	0.988453	0.403363	0.809476	0.071105
AT1G48600	phosphoethanolamine N-methyltransferase 2, putative (NMT2)	-0.101691	-0.188068	-0.320569	-0.685421	0.992196	0.679753	0.46897	0.00436252
AT1G48660	auxin-responsive GH3 family protein	-0.339485	-0.336411	-0.246933	-0.356257	0.416062	0.171175	0.439365	0.0562353
AT1G49000	similar to unknown protein [Arabidopsis thaliana] (TAIR:AT3G18560); similar to Os02g0711400 [Oryza sativa (japonica cultivar-group)] (GB:NP_001047903); similar to hypothetical protein [Oryza sativa (japonica cultivar-group)] (GB:BAD45365)	0.600586	0.277658	0.0273177	0.767612	0.347176	0.602995	0.988571	0.00975919
AT1G49050	aspartyl protease family protein	0.826926	0.949988	0.792217	0.910242	0.125958	0.0138357	0.0435162	0.00571443
AT1G49580	calcium-dependent protein kinase, putative / CDPK, putative	-0.110257	-0.202122	-0.109962	-0.27817	0.967031	0.310784	0.802455	0.0466594
AT1G49870	similar to unknown protein [Arabidopsis thaliana] (TAIR:AT2G22795); similar to putative transport protein [Oryza sativa (japonica cultivar-group)] (GB:AAT78760)	-0.0390413	0.01681	0.144329	-0.312742	0.995318	0.974381	0.744575	0.0583174
AT1G49910	WD-40 repeat family protein / mitotic checkpoint protein, putative	0.128981	0.268619	0.0989854	-0.345319	0.967031	0.221379	0.88077	0.03176
AT1G49975	similar to expressed protein [Oryza sativa (japonica cultivar-group)] (GB:AAT77883); similar to Os03g0731100 [Oryza sativa (japonica cultivar-group)] (GB:NP_001051164)	0.00945494	0.125083	-0.678552	-0.771545	0.999138	0.811371	0.0140958	0.00165125
AT1G50430	PA, LE, ST7R, 7RED, DWF5 | DWF5 (DWARF 5); sterol delta7 reductase	-0.060171	0.00582857	0.203958	0.264751	0.992196	0.989027	0.389492	0.0746276
AT1G50440	zinc finger (C3HC4-type RING finger) family protein	0.110206	-0.11079	0.0689154	0.335103	0.982333	0.757792	0.944644	0.0737381
AT1G50490	UBC20 | UBC20 (ubiquitin-conjugating enzyme 20); ubiquitin-protein ligase	-0.116964	-0.0330221	0.0711528	-0.30082	0.973706	0.938761	0.923159	0.0551097
AT1G50740	similar to unknown protein [Arabidopsis thaliana] (TAIR:AT3G20510); similar to hypothetical protein 11 [Plantago major] (GB:CAJ34819); similar to Os03g0584300 [Oryza sativa (japonica cultivar-group)] (GB:NP_001050565); similar to Os03g0568500 [Oryza sati	0.717122	0.67547	1.47169	1.8596	0.360466	0.170924	0.00029307	5.46411e-06
AT1G51060	histone H2A, putative	-0.233889	-0.133656	-0.107638	-0.506094	0.652896	0.623899	0.846974	0.000974853
AT1G51140	basic helix-loop-helix (bHLH) family protein	0.124256	-0.374166	-0.513344	-0.497818	0.979353	0.0991064	0.00957255	0.00457327
AT1G51170	protein kinase family protein	-0.40255	-0.291651	0.0238385	-0.137	0.0636552	0.132361	0.981931	0.555049
AT1G51800	leucine-rich repeat protein kinase, putative	-0.044156	0.941479	0.9746	1.34025	0.997419	0.00438475	0.00211782	1.98915e-05
AT1G51805	leucine-rich repeat protein kinase, putative	0.458632	0.772535	0.43823	0.598787	0.38453	0.00438796	0.174403	0.0104813
AT1G51890	leucine-rich repeat protein kinase, putative	-0.126004	0.256888	0.0695048	0.385319	0.967031	0.229543	0.929358	0.0115236
AT1G51920	similar to unknown protein [Arabidopsis thaliana] (TAIR:AT1G51913)	0.30882	0.256264	1.23036	0.984554	0.832045	0.555904	4.12161e-05	0.000201265
AT1G52000	jacalin lectin family protein	-0.0848225	-0.201219	-0.341556	-1.00124	0.997419	0.86969	0.870133	0.066184
AT1G52100	jacalin lectin family protein	0.0821619	-0.835747	-1.32953	-0.956807	0.992196	0.000556334	8.68902e-07	2.32275e-05
AT1G52200	similar to unknown protein [Arabidopsis thaliana] (TAIR:AT3G18470); similar to Uncharacterized Cys-rich domain [Medicago truncatula] (GB:ABD32291); contains InterPro domain Protein of unknown function Cys-rich; (InterPro:IPR006461)	-0.0249611	0.796752	0.600486	0.535469	0.998112	0.0114477	0.0731554	0.0581522
AT1G52290	protein kinase family protein	-0.150783	-0.0535856	0.0048685	-0.363923	0.976522	0.920784	0.99714	0.0922274
AT1G52910	similar to unknown protein [Arabidopsis thaliana] (TAIR:AT3G15480); similar to fiber protein Fb34 [Gossypium barbadense] (GB:AAR07596); contains InterPro domain Protein of unknown function DUF1218; (InterPro:IPR009606)	0.00249623	-0.285644	-0.157223	-0.326635	0.999616	0.174466	0.682741	0.0371245
AT1G53060	legume lectin family protein	0.295908	0.248952	0.0173476	0.528336	0.818825	0.529074	0.990607	0.0267837
AT1G53080	legume lectin family protein	0.187426	0.341487	0.0467074	0.443739	0.877849	0.113802	0.960942	0.00691777
AT1G53140	dynamin family protein	-0.130841	-0.153518	-0.0908645	-0.376992	0.932221	0.496118	0.865792	0.00569688
AT1G53170	ATERF-8, ATERF8 | ATERF-8/ATERF8 (ETHYLENE RESPONSE ELEMENT BINDING FACTOR 4); DNA binding / transcription factor/ transcriptional repressor	0.283462	0.0522889	0.220638	0.510288	0.745133	0.925265	0.649928	0.0118619
AT1G53180	similar to unknown protein [Arabidopsis thaliana] (TAIR:AT3G15115)	0.562957	0.229632	0.863284	0.859799	0.671983	0.76146	0.0546612	0.0218303
AT1G53280	DJ-1 family protein	0.141412	0.0145778	0.115546	0.234529	0.845367	0.96976	0.720167	0.0591627
AT1G53320	AtTLP7 | AtTLP7 (TUBBY LIKE PROTEIN 7); phosphoric diester hydrolase/ transcription factor	0.0674061	-0.0445301	0.214573	0.344936	0.992196	0.900167	0.340001	0.0129034
AT1G53350	disease resistance protein (CC-NBS-LRR class), putative	0.20886	0.069304	0.101619	0.348385	0.676637	0.8203	0.839474	0.0120984
AT1G53380	similar to unknown protein [Arabidopsis thaliana] (TAIR:AT3G14870.3); similar to Plant protein of unknown function (DUF641), putative [Medicago truncatula] (GB:ABE77500); contains InterPro domain Protein of unknown function DUF641, plant; (InterPro:IPR00	-0.121506	0.066803	-0.0651972	-0.328231	0.969603	0.851002	0.936974	0.0373799
AT1G53430	leucine-rich repeat family protein / protein kinase family protein	0.247899	0.61785	0.262339	0.445815	0.890943	0.0208274	0.592861	0.0571911
AT1G53730	leucine-rich repeat transmembrane protein kinase, putative	-0.0756127	-0.148976	-0.147418	-0.291063	0.978442	0.353319	0.431161	0.0060527
AT1G53860	remorin family protein	-0.362976	-0.111729	0.0371419	-0.330483	0.380945	0.767132	0.974806	0.0959246
AT1G53920	GLIP5 | GLIP5 (GDSL-motif lipase 5); carboxylic ester hydrolase	0.114461	0.496192	-0.0106398	0.403568	0.980437	0.00904442	0.991204	0.014186
AT1G54030	GDSL-motif lipase, putative	-0.00969028	-0.140973	0.154323	0.468	0.999138	0.642621	0.736213	0.00465736
AT1G54040	TASTY, ESP | ESP (EPITHIOSPECIFIER PROTEIN)	-0.0867156	-0.887036	-1.0657	-1.69845	0.995318	0.0388895	0.00712872	1.40074e-05
AT1G54050	17.4 kDa class III heat shock protein (HSP17.4-CIII)	-0.229316	-0.323726	-0.440273	-0.639244	0.946113	0.409845	0.230054	0.0109183
AT1G54690	histone H2A, putative	-0.137847	-0.066713	-0.203718	-0.324032	0.785108	0.749667	0.141266	0.00201775
AT1G55020	LOX1 | LOX1 (Lipoxygenase 1); lipoxygenase	0.0485393	-0.0229376	-0.325377	-0.304708	0.995318	0.965001	0.140543	0.0850688
AT1G55330	ATAGP21, AGP21 | AGP21 (ARABINOGALACTAN PROTEIN 21)	-0.731791	-0.808065	-0.47134	-0.664243	0.00257787	0.000139894	0.0196685	0.000289188
AT1G55450	embryo-abundant protein-related	2.47657	2.5778	2.21754	2.56777	0.000404039	2.44948e-05	6.91273e-05	3.1076e-06
AT1G55550	kinesin motor protein-related	0.147981	-0.062744	-0.280907	-0.396574	0.977766	0.903755	0.428285	0.0591627
AT1G55850	CSLE1, ATCSLE1 | ATCSLE1 (Cellulose synthase-like E1); cellulose synthase/ transferase, transferring glycosyl groups	0.0150296	0.529968	0.437628	0.565608	0.998182	0.0587945	0.14294	0.0115992
AT1G55910	ZIP11 | ZIP11 (ZINC TRANSPORTER 11 PRECURSOR); cation transporter	0.123483	0.0990512	0.354417	0.27836	0.965424	0.738638	0.0456914	0.0771807
AT1G55920	SAT5, SAT1, AtSerat2;1 | AtSerat2;1 (SERINE ACETYLTRANSFERASE 1)	0.488884	0.0890912	1.03107	0.697858	0.64255	0.91362	0.00290184	0.0276464
AT1G56150	auxin-responsive family protein	0.443282	0.0676901	0.840895	0.973611	0.721496	0.93868	0.0170543	0.00173966
AT1G56510	disease resistance protein (TIR-NBS-LRR class), putative	0.295704	0.385863	0.323918	0.722241	0.963804	0.512333	0.741729	0.047426
AT1G56540	disease resistance protein (TIR-NBS-LRR class), putative	-0.030605	0.0901012	0.137668	0.24053	0.995318	0.720759	0.660301	0.0794469
AT1G56620	pectinesterase inhibitor domain-containing protein	0.130256	-0.0059011	-0.0338422	-0.348535	0.976522	0.990444	0.97542	0.0534394
AT1G57630	disease resistance protein (TIR class), putative	-0.0448059	0.332366	0.576679	1.06393	0.997419	0.435278	0.0858508	0.000164673
AT1G57820	VIM1 | VIM1 (VARIANT IN METHYLATION 1); DNA binding	-0.0884832	-0.105376	-0.0563963	-0.455137	0.980989	0.690932	0.940098	0.00123056
AT1G58150	unknown protein	-0.0816658	-0.0178766	0.072974	0.352706	0.992196	0.977934	0.946193	0.0811942
AT1G58170	disease resistance-responsive protein-related / dirigent protein-related	0.0880399	0.0230777	0.199638	0.31685	0.988453	0.96011	0.482574	0.042087
AT1G58180	carbonic anhydrase family protein / carbonate dehydratase family protein	0.0910572	0.135519	0.314742	0.586898	0.992196	0.743478	0.35466	0.00468636
AT1G58270	ZW9 | ZW9	-0.131629	-0.821699	-0.911937	-1.24843	0.992799	0.0723539	0.0307712	0.000745634
AT1G58420	similar to unknown protein [Arabidopsis thaliana] (TAIR:AT1G10140); similar to Os07g0123800 [Oryza sativa (japonica cultivar-group)] (GB:NP_001058800)	0.235372	0.420079	-0.0147899	0.72989	0.980898	0.435278	0.994451	0.0353498
AT1G58440	XF1 | XF1; oxidoreductase	-0.181692	-0.233902	-0.126791	-0.373266	0.878278	0.326743	0.815314	0.0211533
AT1G59540	ZCF125 | ZCF125; microtubule motor	-0.107623	-0.0645595	-0.116957	-0.489868	0.988453	0.893989	0.884806	0.0100404
AT1G59580	MPK2, ATMPK2 | ATMPK2 (MITOGEN-ACTIVATED PROTEIN KINASE HOMOLOG 2); MAP kinase/ kinase	0.121566	-0.0377144	0.48141	0.650808	0.980989	0.944886	0.0291221	0.00077445
AT1G59590	ZCF37 | ZCF37	0.626363	0.748844	1.19862	2.34602	0.535048	0.116527	0.00290921	2.12291e-07
AT1G59620	CW9 | CW9; ATP binding	0.312161	0.21142	0.38534	0.56813	0.555022	0.487064	0.105017	0.00232387
AT1G59700	ATGSTU16 | ATGSTU16 (Arabidopsis thaliana Glutathione S-transferase (class tau) 16); glutathione transferase	0.206528	0.0312779	0.620011	0.360408	0.918141	0.958016	0.00452559	0.0837751
AT1G59870	PEN3, PDR8 | PDR8/PEN3 (PLEIOTROPIC DRUG RESISTANCE8); ATPase, coupled to transmembrane movement of substances	0.974464	1.82495	1.50921	2.3589	0.0303671	1.22752e-05	5.72215e-05	2.89726e-08
AT1G59960	aldo/keto reductase, putative	0.128211	0.386617	0.700139	1.02416	0.992196	0.390524	0.0435162	0.000613893
AT1G60730	aldo/keto reductase family protein	0.0189408	0.0792308	0.204035	0.811402	0.998112	0.888183	0.746071	0.000483879
AT1G61360	S-locus lectin protein kinase family protein	0.331217	0.737704	0.47028	1.20775	0.415198	0.000337092	0.0185619	7.69407e-08
AT1G61370	S-locus lectin protein kinase family protein	0.0825526	0.455569	0.272716	0.456673	0.992196	0.106895	0.529559	0.0403802
AT1G61380	S-locus protein kinase, putative	0.095156	0.477265	0.748337	1.22968	0.9932	0.213699	0.01812	3.94638e-05
AT1G61420	S-locus lectin protein kinase family protein	0.0169898	0.0950931	0.057914	0.338743	0.998058	0.783868	0.950371	0.0466594
AT1G61450	similar to Os05g0275600 [Oryza sativa (japonica cultivar-group)] (GB:NP_001055074)	-0.095369	0.107343	-0.0471121	-0.597356	0.992196	0.809681	0.971944	0.00387273
AT1G61560	ATMLO6, MLO6 | MLO6 (MILDEW RESISTANCE LOCUS O 6); calmodulin binding	0.0903347	0.628711	0.646118	1.1501	0.992196	0.00607915	0.00331175	1.05353e-06
AT1G61690	binding / zinc ion binding	-0.0618115	-0.0147779	0.118186	0.33933	0.992196	0.975407	0.803095	0.020815
AT1G61890	MATE efflux family protein	-0.0833865	0.0380924	-0.16318	-0.49565	0.994323	0.964096	0.885028	0.0837751
AT1G61930	similar to unknown protein [Arabidopsis thaliana] (TAIR:AT1G11700); similar to Protein of unknown function DUF584 [Medicago truncatula] (GB:ABE80969); contains InterPro domain Protein of unknown function DUF584; (InterPro:IPR007608)	-0.132436	-0.296849	-0.479519	-0.182644	0.977766	0.26017	0.025908	0.522352
AT1G62030	DC1 domain-containing protein	-0.0713522	-0.127656	-0.308268	-0.451011	0.992196	0.709595	0.234793	0.0108166
AT1G62050	similar to ankyrin repeat family protein [Arabidopsis thaliana] (TAIR:AT1G11740); similar to hypothetical protein [Oryza sativa (japonica cultivar-group)] (GB:BAC80109); contains InterPro domain Ankyrin; (InterPro:IPR002110)	-0.027443	-0.212312	-0.109598	-0.36542	0.997419	0.402583	0.861912	0.0275809
AT1G62300	WRKY6 | WRKY6 (WRKY DNA-binding protein 6); transcription factor	0.210325	0.895945	1.41531	1.86571	0.974782	0.00466016	1.9392e-05	1.0252e-07
AT1G62380	ATACO2, ACO2 | ACO2 (ACC OXIDASE 2)	-0.00947948	0.288161	0.482414	0.747966	0.999138	0.459478	0.128222	0.00214432
AT1G62420	similar to unknown protein [Arabidopsis thaliana] (TAIR:AT1G12030); similar to hypothetical protein [Oryza sativa (japonica cultivar-group)] (GB:BAD12874); similar to Os02g0720400 [Oryza sativa (japonica cultivar-group)] (GB:NP_001047952); contains Inter	-0.137666	-0.0499496	0.31849	0.601592	0.980989	0.935214	0.38165	0.00547861
AT1G62510	protease inhibitor/seed storage/lipid transfer protein (LTP) family protein	0.152738	-0.593315	0.35517	-0.653201	0.992196	0.139581	0.577643	0.0319561
AT1G62660	beta-fructosidase (BFRUCT3) / beta-fructofuranosidase / invertase, vacuolar	-0.261211	-0.00783889	-0.678386	-0.800341	0.988453	0.995027	0.359972	0.099754
AT1G63100	scarecrow transcription factor family protein	-0.0693871	-0.0663367	0.120332	-0.515662	0.992196	0.853951	0.820162	0.00106235
AT1G63220	C2 domain-containing protein	-0.202908	-0.175644	-0.144249	-0.478213	0.963804	0.705958	0.885449	0.0578338
AT1G63460	glutathione peroxidase, putative	-0.0762993	0.012967	0.575128	0.561574	0.992799	0.984968	0.0179044	0.00807097
AT1G63650	EGL1, ATMYC-2, EGL3 | EGL3 (ENHANCER OF GLABRA3); DNA binding / transcription factor	-0.192232	-0.46564	-0.349516	-0.798718	0.977766	0.193838	0.467744	0.00237184
AT1G63710	CYP86A7 | CYP86A7 (cytochrome P450, family 86, subfamily A, polypeptide 7); oxygen binding	-0.20992	-0.822879	-0.440741	-0.771879	0.971143	0.00776649	0.287121	0.0040889
AT1G63720	similar to hydroxyproline-rich glycoprotein family protein [Arabidopsis thaliana] (TAIR:AT4G25620); similar to unknown [Thellun (GB:ABJ98061)	0.00444628	0.0171791	0.16762	0.498704	0.999616	0.979286	0.779525	0.0109711
AT1G63750	ATP binding / nucleoside-triphosphatase/ nucleotide binding / protein binding	-0.0288985	0.0399476	0.397692	0.695769	0.998058	0.958994	0.33276	0.00634877
AT1G63840	zinc finger (C3HC4-type RING finger) family protein	-0.12469	-0.161488	0.967964	1.32927	0.995318	0.875272	0.0647926	0.00202906
AT1G63880	disease resistance protein (TIR-NBS-LRR class), putative	0.345272	0.452045	0.157749	0.61487	0.74573	0.183756	0.877359	0.0129481
AT1G64140	similar to loricrin-related [Arabidopsis thaliana] (TAIR:AT5G64550); similar to Os01g0621900 [Oryza sativa (japonica cultivar-group)] (GB:NP_001043607); similar to loricrin-like [Oryza sativa (japonica cultivar-group)] (GB:BAD20066)	0.0445664	0.151818	-0.103024	-0.300103	0.995318	0.570602	0.862246	0.0615524
AT1G64200	VHA-E3 | VHA-E3 (VACUOLAR H+-ATPASE SUBUNIT E ISOFORM 3); hydrogen ion transporting ATP synthase, rotational mechanism / hydrogen ion transporting ATPase, rotational mechanism	-0.0620136	-0.475174	-0.673269	-0.678183	0.994323	0.0590968	0.00264864	0.000974853
AT1G64280	SAI1, NIM1, NPR1 | NPR1 (NONEXPRESSER OF PR GENES 1); protein binding	0.280495	0.255229	0.409974	0.768754	0.627679	0.326737	0.0521139	4.73279e-05
AT1G64330	myosin heavy chain-related	-0.398863	-0.128105	-0.318207	-0.611819	0.14931	0.680668	0.145218	0.000318054
AT1G64400	long-chain-fatty-acid--CoA ligase, putative / long-chain acyl-CoA synthetase, putative	0.330446	1.54952	1.55626	2.09997	0.928714	8.03013e-05	4.52346e-05	1.94658e-07
AT1G64450	proline-rich family protein	-0.159831	-0.219136	-0.0437459	-0.314337	0.918141	0.332418	0.960374	0.0440093
AT1G64640	plastocyanin-like domain-containing protein	-0.463384	-0.371217	-0.354444	-0.418465	0.241749	0.204512	0.270269	0.0584053
AT1G64710	alcohol dehydrogenase, putative	0.226765	0.652608	0.408935	1.09961	0.64255	0.000161576	0.0130805	1.86976e-08
AT1G64780	ATAMT1;2 | ATAMT1;2 (AMMONIUM TRANSPORTER 1;2); ammonium transporter	-0.00471147	-0.559423	-0.152792	-1.23221	0.999745	0.348185	0.94526	0.00202213
AT1G65010	similar to protein transport protein-related [Arabidopsis thaliana] (TAIR:AT4G27595); similar to Protein kinase PKN/PRK1, effector [Medicago truncatula] (GB:ABE94710); contains InterPro domain Prefoldin; (InterPro:IPR009053)	-0.254979	-0.171499	-0.068432	-0.32645	0.572552	0.503114	0.932398	0.0390587
AT1G65060	4CL3 | 4CL3 (4-coumarate:CoA ligase 3); 4-coumarate-CoA ligase	0.00373326	-0.307725	-0.609325	-0.792487	0.999616	0.19651	0.00161628	2.75773e-05
AT1G65295	similar to unknown protein [Arabidopsis thaliana] (TAIR:AT5G01015); similar to conserved hypothetical protein [Medicago truncatula] (GB:ABD28368)	-0.45141	-0.170267	-0.271106	-0.347191	0.0249506	0.465718	0.16964	0.0163518
AT1G65450	transferase family protein	-0.0831217	-0.410457	-0.174973	-0.585749	0.992196	0.133926	0.777669	0.00427683
AT1G65490	similar to unknown protein [Arabidopsis thaliana] (TAIR:AT1G65500)	0.115882	0.989084	1.27138	0.549531	0.995318	0.0993976	0.0166306	0.380982
AT1G65500	similar to unknown protein [Arabidopsis thaliana] (TAIR:AT1G65490)	0.101088	1.11253	2.81851	3.84414	0.9932	0.0015426	4.09961e-09	8.36066e-12
AT1G65510	similar to unknown protein [Arabidopsis thaliana] (TAIR:AT1G65490)	0.126	0.000413034	0.10996	0.483295	0.977766	0.999116	0.876423	0.00504372
AT1G65690	harpin-induced protein-related / HIN1-related / harpin-responsive protein-related	-0.0330284	0.603247	0.764355	1.92425	0.997419	0.016144	0.00130232	1.32788e-09
AT1G65820	microsomal glutathione s-transferase, putative	0.0605507	0.0992202	0.286378	0.51009	0.992196	0.688455	0.0746955	0.000180746
AT1G65840	ATPAO4 | ATPAO4 (POLYAMINE OXIDASE 4); amine oxidase	-0.0779736	0.0511037	-0.313683	-0.55678	0.992196	0.912742	0.218497	0.001781
AT1G65900	similar to Putative reverse transcriptase [Oryza sativa (japonica cultivar-group)] (GB:AAO15295); contains domain "Helical backbone" metal receptor (SSF53807)	0.0209406	-0.13753	-0.241665	-0.306389	0.997481	0.575953	0.243837	0.0322502
AT1G66090	disease resistance protein (TIR-NBS class), putative	0.277157	0.0502598	0.418931	1.74114	0.980989	0.971177	0.72038	0.000139533
AT1G66160	U-box domain-containing protein	0.198972	0.305485	0.326083	0.865781	0.992196	0.752492	0.860618	0.0941429
AT1G66250	glycosyl hydrolase family 17 protein	0.00578725	0.0907402	-0.0576491	-0.392208	0.999138	0.756109	0.942029	0.00649968
AT1G66390	AtMYB90, PAP2, MYB90 | PAP2 (PRODUCTION OF ANTHOCYANIN PIGMENT 2); DNA binding / transcription factor	0.38503	-0.0409221	0.380441	0.865364	0.932221	0.97473	0.720167	0.0305103
AT1G66830	leucine-rich repeat transmembrane protein kinase, putative	0.0398911	-0.0582053	0.340478	0.465152	0.995318	0.892524	0.127969	0.00632013
AT1G66880	serine/threonine protein kinase family protein	0.273596	0.910958	1.10687	1.67986	0.971143	0.0309045	0.00445541	1.41818e-05
AT1G67100	LBD40 | LOB domain protein 40 / lateral organ boundaries domain protein 40 (LBD40)	0.0831822	-0.0189494	0.341439	0.476798	0.992196	0.977848	0.253035	0.0182406
AT1G67180	zinc finger (C3HC4-type RING finger) family protein / BRCT domain-containing protein	-0.0597112	-0.208981	-0.373853	-0.47619	0.994323	0.525764	0.157363	0.0152558
AT1G67470	protein kinase family protein	0.183183	0.526231	0.554943	1.03062	0.982333	0.193319	0.168443	0.000646826
AT1G67800	copine-related	0.0631032	0.378303	0.485266	0.67368	0.994046	0.138397	0.0285672	0.000568619
AT1G68185	ubiquitin-related	0.196678	-0.0539199	0.0146057	-0.297296	0.616973	0.846348	0.986743	0.0149269
AT1G68300	universal stress protein (USP) family protein	-0.0916851	0.1552	0.322872	0.369694	0.992196	0.697672	0.336296	0.0997539
AT1G68620	similar to unknown protein [Arabidopsis thaliana] (TAIR:AT5G16080); similar to CXE carboxylesterase [Actinidia deliciosa] (GB:ABB89015); contains InterPro domain Esterase/lipase/thioesterase; (InterPro:IPR000379); contains InterPro domain Alpha/beta hydr	0.224833	0.129348	0.394539	0.810123	0.771541	0.684143	0.0498012	1.34375e-05
AT1G68765	IDA | IDA (INFLORESCENCE DEFICIENT IN ABSCISSION)	0.0759151	0.163136	0.316282	-0.0972784	0.992196	0.501207	0.0825158	0.746807
AT1G69160	similar to unknown protein [Arabidopsis thaliana] (TAIR:AT3G13980)	-0.10951	-0.119757	-0.496537	-0.54683	0.977766	0.678624	0.00328707	0.000483879
AT1G69270	RPK1 | RPK1 (RECEPTOR-LIKE PROTEIN KINASE 1); kinase	0.00329792	0.173766	0.240495	0.395693	0.999616	0.677272	0.640144	0.0916127
AT1G69410	eukaryotic translation initiation factor 5A, putative / eIF-5A, putative	-0.0278083	0.0979159	0.177944	0.369267	0.997419	0.786388	0.679234	0.0368321
AT1G69420	zinc finger (DHHC type) family protein	-0.351123	0.0397359	-0.0892514	-0.224396	0.0635403	0.901937	0.848964	0.0996163
AT1G69550	disease resistance protein (TIR-NBS class), putative	-0.0483975	0.241522	0.163918	0.481847	0.995318	0.511796	0.834267	0.0321361
AT1G69610	similar to unknown protein [Arabidopsis thaliana] (TAIR:AT5G39785); similar to conserved hypothetical protein [Medicago truncatula] (GB:ABD32213); contains InterPro domain Protein of unknown function DUF1666; (InterPro:IPR012870)	0.00526409	0.0203557	-0.0818929	-0.281488	0.999138	0.958947	0.880194	0.033566
AT1G69690	TCP family transcription factor, putative	-0.364659	-0.507186	-0.300493	-0.419838	0.540158	0.0556556	0.414882	0.0581522
AT1G69770	CMT3 | CMT3 (CHROMOMETHYLASE 3)	-0.112405	-0.0814713	-0.183979	-0.325673	0.977766	0.804576	0.575525	0.0400336
AT1G69890	similar to unknown protein [Arabidopsis thaliana] (TAIR:AT1G27100); similar to Cytosolic fatty-acid binding; Actin-crosslinking proteins [Medicago truncatula] (GB:ABE82702); contains InterPro domain Protein of unknown function DUF569; (InterPro:IPR007679	0.54012	0.568182	0.208066	0.836469	0.515219	0.17989	0.861705	0.00656711
AT1G69920	ATGSTU12 | ATGSTU12 (Arabidopsis thaliana Glutathione S-transferase (class tau) 12); glutathione transferase	0.055673	0.907351	1.91106	3.73007	0.995318	0.000236088	4.09961e-09	3.61383e-14
AT1G69930	ATGSTU11 | ATGSTU11 (Arabidopsis thaliana Glutathione S-transferase (class tau) 11); glutathione transferase	0.250044	0.992446	1.41142	3.06791	0.979353	0.0185805	0.000415343	2.77002e-09
AT1G70090	GATL9, LGT8 | GATL9/LGT8 (Galacturonosyltransferase-like 9); polygalacturonate 4-alpha-galacturonosyltransferase/ transferase, transferring glycosyl groups / transferase, transferring hexosyl groups	-0.731878	-0.26001	-0.142617	-0.204786	0.0163452	0.469973	0.874258	0.569266
AT1G70160	similar to unknown protein [Arabidopsis thaliana] (TAIR:AT5G54870); similar to unknown protein [Arabidopsis thaliana] (TAIR:AT4G27020); similar to unknown protein [Oryza sativa (japonica cultivar-group)] (GB:BAD53001); similar to unknown protein [Oryza s	-0.171182	0.130894	0.171656	0.301409	0.859896	0.623748	0.592861	0.0474949
AT1G70410	carbonic anhydrase, putative / carbonate dehydratase, putative	0.246609	0.185497	0.541556	0.642699	0.971143	0.776949	0.244084	0.0480239
AT1G70420	similar to unknown protein [Arabidopsis thaliana] (TAIR:AT1G23710); similar to Protein of unknown function DUF1645 [Medicago truncatula] (GB:ABE93113); contains InterPro domain Protein of unknown function DUF1645; (InterPro:IPR012442)	-0.0560522	0.0341237	0.304591	0.71164	0.995318	0.968458	0.626982	0.00871981
AT1G70520	protein kinase family protein	0.320886	0.776001	0.990196	1.1478	0.736027	0.00312947	0.000139839	7.41919e-06
AT1G70530	protein kinase family protein	0.290974	0.839796	0.936291	1.25481	0.727696	0.000429962	7.52431e-05	4.2241e-07
AT1G70560	alliinase C-terminal domain-containing protein	0.0636084	0.171721	0.19697	0.507389	0.992196	0.545579	0.582111	0.00243536
AT1G70700	similar to unknown protein [Arabidopsis thaliana] (TAIR:AT1G48500); similar to hypothetical protein [Solanum tuberosum] (GB:BAE46411); contains InterPro domain ZIM; (InterPro:IPR010399)	-0.114755	0.17051	-0.963567	-0.627238	0.995318	0.867706	0.0717084	0.225467
AT1G70810	C2 domain-containing protein	0.0846098	0.0308331	0.540317	0.89197	0.992196	0.95589	0.010708	1.59144e-05
AT1G70830	MLP28 | Bet v I allergen family protein	-0.043312	-0.10513	-0.329003	-0.728276	0.998058	0.900428	0.700693	0.0297011
AT1G70840	MLP31 | Bet v I allergen family protein	-0.176543	-0.18511	-0.352752	-0.046107	0.87283	0.455355	0.0608193	0.920264
AT1G70890	MLP43 | major latex protein-related / MLP-related	-0.194735	-0.845554	-0.577366	-0.386516	0.959909	0.00132248	0.0290485	0.121518
AT1G71040	multi-copper oxidase type I family protein	0.170311	0.269096	0.499451	1.1682	0.988453	0.612312	0.255748	0.000164673
AT1G71400	disease resistance family protein / LRR family protein	0.285849	0.499839	0.61239	0.713482	0.92016	0.183756	0.0697541	0.00917903
AT1G71695	peroxidase 12 (PER12) (P12) (PRXR6)	-0.00452035	-0.12644	-0.230192	-0.364266	0.999425	0.581278	0.221216	0.00508275
AT1G71697	CK, ATCK1 | ATCK1 (CHOLINE KINASE)	0.172672	0.460981	0.477704	1.06643	0.980989	0.210575	0.207905	0.000141083
AT1G71760	similar to hypothetical protein [Oryza sativa (japonica cultivar-group)] (GB:BAD87382)	-0.104923	-0.235029	-0.146204	-0.321795	0.986104	0.370968	0.785053	0.0793955
AT1G71880	ATSUC1, SUC1 | SUC1 (SUCROSE-PROTON SYMPORTER 1); carbohydrate transporter/ sucrose:hydrogen symporter/ sugar porter	0.395654	0.449732	0.330222	0.530845	0.745133	0.267966	0.592914	0.0773236
AT1G72060	serine-type endopeptidase inhibitor	0.376779	3.14968	2.39847	3.2275	0.982333	2.98076e-05	0.000413083	3.40975e-06
AT1G72070	DNAJ heat shock N-terminal domain-containing protein	-0.194868	0.135382	0.00093034	0.381633	0.878278	0.680081	0.999395	0.0302339
AT1G72280	AERO1 | AERO1 (ARABIDOPSIS ENDOPLASMIC RETICULUM OXIDOREDUCTINS 1)	0.185308	0.405934	0.659481	1.20497	0.976522	0.248411	0.0209351	1.25177e-05
AT1G72610	GLP1 | GLP1 (GERMIN-LIKE PROTEIN 1); manganese ion binding / metal ion binding / nutrient reservoir	-0.275292	-0.600556	-0.550076	-0.542313	0.69271	0.00537831	0.00902148	0.0037337
AT1G72670	IQD8 | IQD8 (IQ-domain 8); calmodulin binding	-0.0839834	-0.118409	-0.205495	-0.549777	0.992196	0.73879	0.603013	0.00221881
AT1G72680	cinnamyl-alcohol dehydrogenase, putative	0.135208	0.189998	0.405824	0.634432	0.947157	0.419069	0.0180649	7.39306e-05
AT1G72900	disease resistance protein (TIR-NBS class), putative	0.240982	0.075607	0.425591	0.699031	0.918835	0.897901	0.181931	0.00247623
AT1G72970	EDA17, HTH | HTH (HOTHEAD); aldehyde-lyase	-0.170035	-0.332509	-0.328585	-0.550351	0.938412	0.182732	0.20115	0.00251239
AT1G73010	phosphoric monoester hydrolase	0.0646867	-0.0213096	-0.00980099	-0.904918	0.997419	0.987054	0.99714	0.0277815
AT1G73360	homeobox-leucine zipper family protein / lipid-binding START domain-containing protein	-0.0531132	-0.331684	-0.421124	-0.541038	0.995318	0.251816	0.106745	0.00770214
AT1G73600	phosphoethanolamine N-methyltransferase 3, putative (NMT3)	-0.158616	-0.51037	-0.682937	-0.780156	0.977766	0.0589606	0.00460567	0.000471087
AT1G73620	thaumatin-like protein, putative / pathogenesis-related protein, putative	-0.108993	-0.269605	-0.0546008	-0.33618	0.967031	0.143441	0.942029	0.0138641
AT1G73680	pathogen-responsive alpha-dioxygenase, putative	0.0268491	0.101338	0.421028	0.677622	0.997481	0.78815	0.0515664	0.000292384
AT1G73760	zinc finger (C3HC4-type RING finger) family protein	-0.0850452	-0.151591	-0.150057	-0.263364	0.987212	0.524026	0.661088	0.0782259
AT1G73830	BEE3 | BEE3 (BR ENHANCED EXPRESSION 3); DNA binding / transcription factor	0.282078	-0.32841	0.816286	0.989766	0.967031	0.589828	0.0456914	0.00394753
AT1G74000	SS3 | SS3 (STRICTOSIDINE SYNTHASE 3)	-0.0750033	-0.207279	-0.223566	-0.535819	0.992196	0.509404	0.582101	0.00457389
AT1G74030	enolase, putative	0.0026393	0.141541	0.106446	-0.258018	0.999616	0.538945	0.817419	0.0709168
AT1G74100	sulfotransferase family protein	0.0112473	0.0679284	0.40098	0.499874	0.999138	0.915915	0.293279	0.0489736
AT1G74170	leucine-rich repeat family protein	0.196647	0.17393	-0.132137	0.445561	0.795398	0.481007	0.767013	0.00330062
AT1G74360	leucine-rich repeat transmembrane protein kinase, putative	0.00835651	0.0622506	0.169207	0.705122	0.999138	0.910243	0.80629	0.00102576
AT1G74420	ATFUT3, FUT3 | FUT3 (fucosyltransferase 3); fucosyltransferase/ transferase, transferring glycosyl groups	-0.0594335	-0.378154	-0.156381	-0.370963	0.994323	0.15294	0.80559	0.0696908
AT1G74440	similar to unknown protein [Arabidopsis thaliana] (TAIR:AT1G18720); similar to YGL010w-like protein [Picea mariana] (GB:AAC32136); contains InterPro domain Protein of unknown function DUF962; (InterPro:IPR009305)	0.180212	0.231887	0.705955	1.26109	0.980989	0.647936	0.0272471	2.57666e-05
AT1G74490	protein kinase, putative	0.0599189	0.20858	0.31061	0.743974	0.995318	0.625791	0.480601	0.00176241
AT1G74650	AtY13, AtMYB31 | AtMYB31/AtY13 (myb domain protein 31); DNA binding / transcription factor	0.127007	0.413058	0.568151	0.738422	0.992196	0.320527	0.120872	0.00847982
AT1G74790	Identical to HIPL1 protein precursor (HIPL1) [Arabidopsis Thaliana] (GB:Q9SSG3); similar to HIPL2 (HIPL2 PROTEIN PRECURSOR) [Arabidopsis thaliana] (TAIR:AT5G62630); similar to unknown protein [Arabidopsis thaliana] (TAIR:AT5G39970); similar to hypothetic	0.138675	0.467114	0.614341	0.744503	0.945581	0.00743028	0.000321749	1.06559e-05
AT1G74950	similar to unknown protein [Arabidopsis thaliana] (TAIR:AT1G19180); similar to PnFL-2 [Ipomoea nil] (GB:AAG49896); contains InterPro domain ZIM; (InterPro:IPR010399)	-0.121193	0.0656113	-0.317921	-0.160101	0.96627	0.843142	0.0796484	0.44133
AT1G75020	LPAT4 | LPAT4; acyltransferase	0.36083	0.133614	0.0769269	0.544741	0.701094	0.798652	0.955397	0.0301309
AT1G75030	ATLP-3 | ATLP-3 (Arabidopsis thaumatin-like protein 3)	-0.0665622	0.0847919	0.616999	0.37738	0.995318	0.912742	0.0967859	0.313815
AT1G75040	PR-5, PR5 | PR5 (PATHOGENESIS-RELATED GENE 5)	-0.0715691	0.466001	2.74989	3.93898	0.997419	0.50564	7.05049e-07	7.52959e-10
AT1G75140	similar to unknown protein [Arabidopsis thaliana] (TAIR:AT1G19370); similar to hypothetical protein [Oryza sativa (japonica cultivar-group)] (GB:BAC22202); contains InterPro domain Cytochrome cd1-nitrite reductase-like, C-terminal haem d1; (InterPro:IPR0	-0.690105	0.103047	-0.0931853	-0.254366	0.00260898	0.761991	0.898394	0.191635
AT1G75390	ATBZIP44 | bZIP transcription factor family protein	-0.106086	-0.15626	0.373206	0.124088	0.982333	0.61419	0.0796484	0.709477
AT1G75580	auxin-responsive protein, putative	0.260416	-0.107651	0.401789	0.787472	0.931951	0.861888	0.347937	0.00286349
AT1G75680	glycosyl hydrolase family 9 protein	-0.00327756	-0.168519	-0.0225434	-0.25331	0.999616	0.379087	0.979154	0.0507867
AT1G75710	zinc finger (C2H2 type) family protein	-0.189791	-0.607721	-0.320736	-0.436503	0.923877	0.004213	0.230054	0.0177858
AT1G75750	GASA1 | GASA1 (GAST1 PROTEIN HOMOLOG 1)	-0.806292	-0.240222	-0.445665	-1.74306	0.718341	0.853549	0.80895	0.00199575
AT1G75780	TUB1 | TUB1 (tubulin beta-1 chain); structural molecule	-0.433051	-0.420288	-0.241015	-0.705245	0.818825	0.439682	0.850455	0.0453289
AT1G75830	LCR67, PDF1 | LCR67/PDF1 (Low-molecular-weight cysteine-rich 67)	-0.0930022	0.0799314	0.34952	2.61656	0.995318	0.942163	0.747567	1.12615e-07
AT1G75900	family II extracellular lipase 3 (EXL3)	0.0981303	-0.390962	0.296397	0.907412	0.988453	0.0739953	0.246373	4.30013e-06
AT1G76040	CPK29 | CPK29 (calcium-dependent protein kinase 29); calcium- and calmodulin-dependent protein kinase/ kinase	0.181016	0.288373	0.73462	0.57811	0.980989	0.526492	0.0179044	0.037297
AT1G76090	SMT3 | SMT3 (S-adenosyl-methionine-sterol-C-methyltransferase 3); S-adenosylmethionine-dependent methyltransferase	-0.527571	-0.316631	-0.223243	-0.308432	0.00833495	0.095106	0.355196	0.0415084
AT1G76150	maoC-like dehydratase domain-containing protein	0.00011976	-0.0113828	0.242243	0.311613	0.999968	0.974333	0.0652738	0.00373382
AT1G76310	CYCB2;4 | CYCB2;4 (CYCLIN B2;4); cyclin-dependent protein kinase regulator	-0.0739465	-0.00725565	0.125114	-0.351584	0.992196	0.988847	0.828005	0.0378148
AT1G76360	protein kinase, putative	0.802363	0.0211247	0.361065	0.0973514	0.081193	0.98357	0.564372	0.911827
AT1G76520	auxin efflux carrier family protein	-0.186003	-0.120605	0.527309	0.911263	0.932221	0.760468	0.0178868	2.02339e-05
AT1G76540	CDKB2;1 | CDKB2;1 (CYCLIN-DEPENDENT KINASE B2;1); kinase	-0.124133	-0.0435876	0.0203066	-0.354991	0.967031	0.912742	0.985073	0.0192359
AT1G76550	pyrophosphate--fructose-6-phosphate 1-phosphotransferase alpha subunit, putative / pyrophosphate-dependent 6-phosphofructose-1-kinase, putative	0.0244369	-0.0259513	0.00781859	-0.415733	0.998058	0.962706	0.994386	0.0196117
AT1G76620	similar to unknown protein [Arabidopsis thaliana] (TAIR:AT1G21060); similar to Os09g0493400 [Oryza sativa (japonica cultivar-group)] (GB:NP_001063544); similar to Os08g0515700 [Oryza sativa (japonica cultivar-group)] (GB:NP_001062234); similar to putativ	-0.355454	-0.379094	-0.747296	-0.381912	0.619189	0.216362	0.00231761	0.113644
AT1G76700	DNAJ heat shock N-terminal domain-containing protein	0.143365	0.120467	0.148607	0.298423	0.947599	0.692406	0.736213	0.0773269
AT1G76790	O-methyltransferase family 2 protein	-0.0663226	-0.334903	-0.233001	-0.686967	0.995318	0.547673	0.846974	0.0403139
AT1G76890	AT-GT2, GT2 | GT2 (GT2); transcription factor	-0.346979	-0.0736577	-0.0301461	-0.335971	0.398766	0.861642	0.981931	0.0773847
AT1G76930	ORG5, ATEXT1, ATEXT4 | ATEXT4 (EXTENSIN 4)	-0.0880046	0.197838	0.622653	1.39695	0.995318	0.841058	0.407251	0.00156277
AT1G76970	VHS domain-containing protein / GAT domain-containing protein	0.0624144	0.225526	0.534813	0.849605	0.9932	0.429805	0.00875418	1.92405e-05
AT1G77360	pentatricopeptide (PPR) repeat-containing protein	-0.0353215	0.0952503	-0.0397886	0.391459	0.995318	0.767439	0.967703	0.0127883
AT1G77370	glutaredoxin, putative	-0.126843	0.0619304	0.224342	0.341486	0.977766	0.885822	0.498143	0.0581828
AT1G77400	similar to hydroxyproline-rich glycoprotein family protein [Arabidopsis thaliana] (TAIR:AT1G21695); similar to conserved hypothetical protein [Medicago truncatula] (GB:ABE79816)	0.0927751	0.101849	-0.111436	-0.570178	0.988995	0.764021	0.862246	0.000784501
AT1G77710	Identical to Probable ubiquitin-fold modifier 1 precursor [Arabidopsis Thaliana] (GB:Q9CA23); similar to Os01g0962400 [Oryza sativa (japonica cultivar-group)] (GB:NP_001045478); similar to Probable ubiquitin-fold modifier 1 precursor (Protein PR46A) (GB:	-0.101063	-0.0273608	0.242916	0.399682	0.992196	0.962863	0.512713	0.0406846
AT1G77810	galactosyltransferase family protein	-0.0599561	0.226833	0.195136	0.288393	0.992241	0.346199	0.558304	0.0936498
AT1G77860	KOM | KOM (KOMPEITO)	0.178532	-0.0659661	-0.350754	-0.126489	0.90441	0.865027	0.0896365	0.682372
AT1G78020	senescence-associated protein-related	-0.027922	-0.728923	-0.490434	-0.693607	0.99798	0.00107401	0.028289	0.000461786
AT1G78050	phosphoglycerate/bisphosphoglycerate mutase family protein	0.0796611	0.160172	0.156508	-0.425882	0.992196	0.690071	0.834267	0.0503523
AT1G78170	similar to unknown protein [Arabidopsis thaliana] (TAIR:AT1G22250); similar to WW domain containing protein, expressed [Oryza sativa (japonica cultivar-group)] (GB:ABA96334.2); similar to Os03g0191200 [Oryza sativa (japonica cultivar-group)] (GB:NP_00104	-0.0920349	0.060245	-0.248631	-0.757367	0.992196	0.91272	0.571476	0.000422678
AT1G78260	RNA recognition motif (RRM)-containing protein	-0.379372	-0.229851	-0.326696	-0.485192	0.138726	0.308145	0.0905761	0.00173966
AT1G78300	GF14 OMEGA, GRF2 | GRF2 (GENERAL REGULATORY FACTOR 2); protein phosphorylated amino acid binding	-0.059443	0.0555814	0.000473905	-0.315591	0.992196	0.886272	0.999395	0.0508987
AT1G78380	GST8, ATGSTU19 | ATGSTU19 (GLUTATHIONE TRANSFERASE 8); glutathione transferase	0.0698122	0.086004	0.0946495	0.33395	0.992196	0.811773	0.896065	0.0550066
AT1G78410	VQ motif-containing protein	1.50427	1.61181	1.96714	3.46493	0.0876623	0.015504	0.00176245	4.93884e-07
AT1G78430	Identical to Uncharacterized protein At1g78430 [Arabidopsis Thaliana] (GB:Q9M9F9); similar to tropomyosin-related [Arabidopsis thaliana] (TAIR:AT1G17140.2); similar to myosin heavy chain-like protein [Oryza sativa (japonica cultivar-group)] (GB:AAO72652)	-0.129598	-0.125429	-0.0360404	-0.55715	0.980989	0.754721	0.978895	0.00508275
AT1G78460	SOUL heme-binding family protein	0.991902	1.0116	1.18773	1.98859	0.0316637	0.00743028	0.00116621	5.50282e-07
AT1G78510	SPS1 | solanesyl diphosphate synthase (SPS)	-0.00797432	0.0239309	-0.0504064	0.231471	0.999138	0.946614	0.940098	0.0782259
AT1G78570	RHM1, ROL1 | RHM1/ROL1 (RHAMNOSE BIOSYNTHESIS1); UDP-glucose 4,6-dehydratase/ catalytic	-0.0614706	-0.400655	-0.511077	-0.709343	0.995318	0.382971	0.249848	0.0184566
AT1G78600	zinc finger (B-box type) family protein	-0.107302	-0.104856	0.119185	0.629069	0.980989	0.745473	0.836958	0.000201453
AT1G78660	ATGGH1 | ATGGH1; gamma-glutamyl hydrolase	-0.258886	0.160359	0.336397	0.601567	0.856671	0.706101	0.351313	0.00636179
AT1G79380	copine-related	0.0638778	0.253926	0.369513	0.460891	0.9932	0.368303	0.130076	0.0129481
AT1G79680	wall-associated kinase, putative	0.0187888	0.102317	0.10895	0.501909	0.998058	0.793221	0.887288	0.00650421
AT1G79690	ATNUDT3 | ATNUDT3 (Arabidopsis thaliana Nudix hydrolase homolog 3); hydrolase	0.0307315	0.123418	0.0759097	0.319271	0.995318	0.615872	0.898394	0.0201053
AT1G80050	ATAPT2, APT2 | APT2 (ADENINE PHOSPHORIBOSYL TRANSFERASE 2); adenine phosphoribosyltransferase	-0.0570054	-0.357237	-0.450453	-0.797632	0.994323	0.155206	0.0397884	5.71838e-05
AT1G80080	TMM | TMM (TOO MANY MOUTHS); protein binding	-0.040806	-0.368306	-0.202961	-0.497066	0.995183	0.0257817	0.378732	0.000456568
AT1G80280	hydrolase, alpha/beta fold family protein	-0.405093	-0.0581607	-0.278864	-0.345906	0.201712	0.899377	0.331224	0.064177
AT1G80370	CYCA2;4 | CYCA2;4 (CYCLIN A2;4); cyclin-dependent protein kinase regulator	0.0103634	-0.0864745	-0.124495	-0.407955	0.998182	0.788721	0.802569	0.00776914
AT1G80440	kelch repeat-containing F-box family protein	0.286066	0.70968	1.43089	2.27986	0.982333	0.28377	0.00508346	9.18538e-06
AT1G80450	VQ motif-containing protein	-0.14945	-0.298271	-0.351561	-0.557884	0.96923	0.2708	0.178326	0.00328396
AT1G80460	GLI1, NHO1 | NHO1 (NONHOST RESISTANCE TO P. S. PHASEOLICOLA 1); carbohydrate kinase	0.0194778	0.209769	0.305975	0.308698	0.998058	0.392031	0.15095	0.0629032
AT1G80820	CCR2 | CCR2 (CINNAMOYL COA REDUCTASE)	-0.0956219	-0.106263	0.128888	0.463389	0.992196	0.777125	0.847484	0.0101816
AT1G80840	ATWRKY40, WRKY40 | WRKY40 (WRKY DNA-binding protein 40); transcription factor	1.01995	0.528697	1.12494	1.75431	0.772422	0.723308	0.378234	0.0222543
AT2G01180	PAP1, LPP1, ATLPP1, ATPAP1 | ATPAP1 (PHOSPHATIDIC ACID PHOSPHATASE 1); phosphatidate phosphatase	0.250528	0.022808	0.3813	0.666905	0.967031	0.982331	0.540383	0.0337295
AT2G01540	C2 domain-containing protein	-0.00913893	0.13705	0.332069	0.482802	0.999138	0.783868	0.426082	0.0493553
AT2G01650	PUX2 | PUX2 (PLANT UBX DOMAIN-CONTAINING PROTEIN 2); nucleic acid binding / zinc ion binding	0.070688	0.263156	0.175931	0.261913	0.992196	0.187988	0.564372	0.0933739
AT2G01670	ATNUDT17 | ATNUDT17 (Arabidopsis thaliana Nudix hydrolase homolog 17); hydrolase	-0.178832	0.249851	0.26872	0.741524	0.980989	0.617362	0.720167	0.0074914
AT2G01850	XTH27, ATXTH27, EXGT-A3 | EXGT-A3 (endo-xyloglucan transferase A3); hydrolase, acting on glycosyl bonds	-0.487891	-0.273664	-0.126258	-0.063144	0.0275273	0.211272	0.8073	0.884836
AT2G02100	LCR69, PDF2.2 | LCR69/PDF2.2 (Low-molecular-weight cysteine-rich 69); protease inhibitor	0.099367	0.172234	0.234018	0.42996	0.987212	0.550809	0.431161	0.0105457
AT2G02220	ATPSKR1 | ATPSKR1 (PHYTOSULFOKIN RECEPTOR 1); ATP binding / peptide receptor/ protein serine/threonine kinase	0.158125	0.223394	0.425628	0.765925	0.967031	0.494481	0.0850005	0.000214909
AT2G02390	GST18, ATGSTZ1 | ATGSTZ1 (GLUTATHIONE S-TRANSFERASE 18); glutathione transferase	0.0663576	0.276077	0.490946	0.786609	0.994323	0.419149	0.0665991	0.000471087
AT2G02450	ANAC034, ANAC035 | ANAC034/ANAC035 (Arabidopsis NAC domain containing protein 34, Arabidopsis NAC domain containing protein 35); transcription factor	-0.0987227	0.0785763	-0.199662	-0.30665	0.987212	0.833396	0.569146	0.0831854
AT2G03760	RAR047, ST | ST (steroid sulfotransferase); sulfotransferase	0.33238	0.283411	1.3711	1.30403	0.992196	0.841058	0.0763981	0.0419709
AT2G03810	18S pre-ribosomal assembly protein gar2-related	-0.128501	0.147403	-0.339721	-0.316752	0.977766	0.642621	0.13812	0.0855354
AT2G03980	GDSL-motif lipase/hydrolase family protein	-0.105224	0.260998	0.274515	0.547374	0.992196	0.602819	0.710675	0.0601015
AT2G04040	ATDTX1 | ATDTX1; antiporter/ multidrug efflux pump/ multidrug transporter/ transporter	0.0833072	0.295625	0.796419	2.01503	0.996672	0.745473	0.230054	4.17254e-05
AT2G04050	MATE efflux family protein	0.121886	0.191674	0.51207	1.75884	0.995318	0.86969	0.675613	0.000533304
AT2G04280	similar to unknown protein [Arabidopsis thaliana] (TAIR:AT4G12700); similar to Os10g0456400 [Oryza sativa (japonica cultivar-group)] (GB:NP_001064754); similar to Proteinase inhibitor I4, serpin [Medicago truncatula] (GB:ABE79305); contains domain YggU-l	-0.0405849	-0.0180777	-0.233311	-0.406683	0.994046	0.962061	0.157694	0.00109313
AT2G04350	long-chain-fatty-acid--CoA ligase family protein / long-chain acyl-CoA synthetase family protein (LACS8)	0.0690968	-0.217371	0.278481	0.267895	0.992196	0.273889	0.123806	0.0641216
AT2G04400	indole-3-glycerol phosphate synthase (IGPS)	-0.0963124	0.0210985	0.387831	0.519961	0.967031	0.95154	0.00365954	5.41279e-05
AT2G04780	FLA7 | FLA7 (FLA7)	-0.140024	-0.257953	-0.0458968	-0.3476	0.818825	0.0659498	0.93886	0.00199575
AT2G04900	similar to Protein of unknown function DUF423 [Medicago truncatula] (GB:ABE77948); contains InterPro domain Protein of unknown function DUF423; (InterPro:IPR006696)	-0.0324043	0.1592	0.152893	0.317793	0.995318	0.598652	0.745971	0.0750677
AT2G05380	GRP3S | GRP3S (GLYCINE-RICH PROTEIN 3 SHORT ISOFORM)	0.255014	0.0307095	1.39204	2.38117	0.967031	0.976387	0.000112911	1.86976e-08
AT2G05520	GRP-3 | GRP-3 (GLYCINE-RICH PROTEIN 3)	0.564538	0.692328	1.14362	1.82092	0.839111	0.316039	0.0394378	0.000205183
AT2G05760	xanthine/uracil permease family protein	-0.0333816	-0.260314	-0.131473	-0.316291	0.995318	0.17261	0.729385	0.0246336
AT2G06925	ATSPLA2-ALPHA, PLA2-ALPHA | ATSPLA2-ALPHA/PLA2-ALPHA (PHOSPHOLIPASE A2-ALPHA); phospholipase A2	0.0460245	-0.0212407	0.141611	0.414354	0.995318	0.96976	0.80559	0.0192359
AT2G07180	protein kinase, putative	0.0200215	0.232413	0.297455	0.349974	0.998058	0.364262	0.225391	0.0441853
AT2G10940	protease inhibitor/seed storage/lipid transfer protein (LTP) family protein	-0.271471	-0.380404	-0.307366	-0.237469	0.191313	0.00548325	0.0255525	0.0534394
AT2G13790	ATSERK4 | ATSERK4 (SOMATIC EMBRYOGENESIS RECEPTOR-LIKE KINASE 4); protein binding / protein kinase/ transmembrane receptor protein serine/threonine kinase	-0.0480154	1.01833	0.499401	0.976976	0.998058	0.062938	0.607888	0.0276522
AT2G14080	disease resistance protein (TIR-NBS-LRR class), putative	0.254352	0.0444575	0.010976	0.404484	0.819021	0.939569	0.992219	0.0589475
AT2G15050	LTP | LTP; lipid binding	0.185779	0.22444	0.171313	0.423495	0.932221	0.467137	0.749662	0.0287019
AT2G15440	similar to nucleic acid binding / pancreatic ribonuclease [Arabidopsis thaliana] (TAIR:AT5G67210); similar to Uncharacterized plant-specific domain 01627 [Medicago truncatula] (GB:ABE82263); contains InterPro domain Protein of unknown function DUF579, pl	-0.203414	-0.260597	-0.309272	-0.418285	0.931951	0.415168	0.353845	0.0466594
AT2G15480	UGT73B5 | UGT73B5 (UDP-glucosyl transferase 73B5); UDP-glycosyltransferase/ transferase, transferring glycosyl groups	0.0916727	0.357639	0.728053	1.32865	0.992799	0.33736	0.00974155	3.46042e-06
AT2G15490	UGT73B4 | UGT73B4; UDP-glycosyltransferase/ transferase, transferring glycosyl groups	0.0425616	0.0544494	0.618936	1.0805	0.995318	0.905619	0.0016388	4.98197e-07
AT2G15760	calmodulin-binding protein	0.236806	-0.0583876	0.121477	0.499216	0.818825	0.905985	0.876423	0.00865019
AT2G15970	WCOR413, WCOR413-LIKE, ATCOR413-PM1, FL3-5A3, COR413-PM1 | COR413-PM1 (cold regulated 413 plasma membrane 1)	-0.134663	-0.42132	-0.421443	-0.647671	0.980989	0.14083	0.133902	0.00248383
AT2G16060	ARATH GLB1, GLB1, NSHB1, ATGLB1, AHB1 | AHB1 (ARABIDOPSIS HEMOGLOBIN 1)	0.409473	0.607361	1.54633	1.15456	0.988453	0.656282	0.0944299	0.165063
AT2G16270	similar to unknown protein [Arabidopsis thaliana] (TAIR:AT1G16630); similar to hypothetical protein Tb10.61.0620 [Trypanosoma brucei TREU927] (GB:XP_828040); similar to Os03g0672400 [Oryza sativa (japonica cultivar-group)] (GB:NP_001050874)	-0.0163026	-0.147962	-0.107488	-0.488587	0.998058	0.602995	0.860618	0.00219776
AT2G16380	SEC14 cytosolic factor family protein / phosphoglyceride transfer family protein	-0.0688116	-0.0477147	0.129098	0.353952	0.992799	0.927583	0.860618	0.0771526
AT2G16630	proline-rich family protein	-0.073794	-0.138407	0.311404	0.472973	0.988453	0.522538	0.0407708	0.000374746
AT2G16720	AtMYB7, AtY49, MYB7 | MYB7 (myb domain protein 7); DNA binding / transcription factor	0.0626307	0.16706	0.326765	0.683752	0.995318	0.683992	0.357916	0.00172676
AT2G16780	MSI02, NFC02, NFC2, MSI2 | MSI2 (NUCLEOSOME/CHROMATIN ASSEMBLY FACTOR GROUP C 2)	-0.0556722	-0.0124183	-0.0769554	-0.258659	0.992196	0.979279	0.903098	0.0836541
AT2G16900	similar to unknown protein [Arabidopsis thaliana] (TAIR:AT4G35110.3); similar to pEARLI 4 gene product (GB:AAC37472); contains InterPro domain Arabidopsis phospholipase-like; (InterPro:IPR007942)	0.11525	0.241452	0.366962	0.959622	0.961153	0.192451	0.0176196	5.06366e-08
AT2G17040	ANAC036 | ANAC036 (Arabidopsis NAC domain containing protein 36); transcription factor	0.799276	1.54909	1.1434	1.79099	0.438794	0.00187387	0.0209351	8.8866e-05
AT2G17120	LYM2 | peptidoglycan-binding LysM domain-containing protein	0.22421	0.187902	0.371291	0.379617	0.803836	0.520088	0.0883347	0.0319561
AT2G17220	protein kinase, putative	0.256907	0.262015	0.352482	0.529318	0.736037	0.335501	0.14783	0.00373382
AT2G17230	phosphate-responsive 1 family protein	-0.455325	-0.256258	-0.208476	-0.535176	0.054463	0.26017	0.491878	0.00101196
AT2G17290	ATCDPK3, CPK6 | CPK6 (CALCIUM-DEPENDENT PROTEIN KINASE 6); anion channel/ calcium- and calmodulin-dependent protein kinase/ kinase	0.214954	0.155259	0.634175	0.31097	0.967031	0.774318	0.0398552	0.373541
AT2G17300	similar to unknown protein [Arabidopsis thaliana] (TAIR:AT4G35320); similar to Os02g0715300 [Oryza sativa (japonica cultivar-group)] (GB:NP_001047925); similar to Os08g0511400 [Oryza sativa (japonica cultivar-group)] (GB:NP_001062213)	-0.304107	-0.69918	-0.320606	-0.453674	0.679244	0.00295268	0.322343	0.027822
AT2G17520	IRE1A | IRE1A (Yeast endoribonuclease/protein kinase IRE1-like gene); kinase	-0.0466872	0.330097	0.386193	0.5252	0.995318	0.321997	0.245129	0.0203283
AT2G17560	NFD4, NFD04, HMGB4 | HMGB4 (HIGH MOBILITY GROUP B 4); transcription factor	-0.10504	-0.10693	0.0475971	-0.278758	0.977766	0.697844	0.953628	0.0629032
AT2G17620	CYCB2;1 | CYCB2;1 (CYCLIN B2;1); cyclin-dependent protein kinase regulator	-0.0486306	-0.104678	-0.091064	-0.376571	0.995318	0.7915	0.919633	0.0542189
AT2G17730	zinc finger (C3HC4-type RING finger) family protein	-0.149895	-0.14576	0.0954289	0.324643	0.943565	0.618625	0.887855	0.055117
AT2G17760	aspartyl protease family protein	0.02867	0.262073	0.301117	0.413693	0.997419	0.351143	0.301191	0.028846
AT2G17820	ATHK1, AHK1 | ATHK1 (HISTIDINE KINASE 1)	0.0974784	0.0420349	0.31635	0.654619	0.992799	0.95848	0.575068	0.0135413
AT2G18090	PHD finger family protein / SWIB complex BAF60b domain-containing protein / GYF domain-containing protein	-0.0842098	0.0676059	0.200722	0.302891	0.988453	0.838363	0.446032	0.0452637
AT2G18120	SRS4 | SRS4 (SHI-RELATED SEQUENCE 4)	-0.130651	-0.520491	-0.503949	-0.586559	0.992196	0.175451	0.206006	0.0413625
AT2G18660	EXLB3 | expansin family protein (EXPR3)	0.716031	2.80367	3.52006	4.32504	0.96458	0.00476847	0.00029307	8.00078e-06
AT2G18670	zinc finger (C3HC4-type RING finger) family protein	0.113589	0.272896	-0.0501941	0.420614	0.987212	0.351513	0.966823	0.033566
AT2G18680	similar to unknown protein [Arabidopsis thaliana] (TAIR:AT2G18690); similar to Os08g0107100 [Oryza sativa (japonica cultivar-group)] (GB:NP_001060795); similar to conserved hypothetical protein [Medicago truncatula] (GB:ABE90086)	0.19631	0.289303	0.0340399	0.546367	0.967031	0.467137	0.98478	0.0285377
AT2G18690	similar to unknown protein [Arabidopsis thaliana] (TAIR:AT2G18680); similar to Os08g0107100 [Oryza sativa (japonica cultivar-group)] (GB:NP_001060795); similar to conserved hypothetical protein [Medicago truncatula] (GB:ABE90086)	0.471331	2.03413	1.94388	3.39335	0.946113	0.000760774	0.000807844	1.79828e-07
AT2G18960	PMA, AHA1 | AHA1 (PLASMA MEMBRANE PROTON ATPASE); ATPase	0.0927308	0.233356	0.124435	0.347763	0.970512	0.140843	0.666662	0.00333581
AT2G19130	S-locus lectin protein kinase family protein	0.536766	0.355803	0.520511	0.755704	0.407236	0.417214	0.177759	0.00671149
AT2G19390	similar to unknown protein [Arabidopsis thaliana] (TAIR:AT4G29790); similar to Os01g0967100 [Oryza sativa (japonica cultivar-group)] (GB:NP_001045507); similar to unknown protein [Oryza sativa (japonica cultivar-group)] (GB:AAU44129); similar to Os05g035	-0.0993265	0.406235	0.023443	-0.176737	0.985323	0.041545	0.983929	0.451379
AT2G19620	Ndr family protein	-0.00361139	-0.154036	-0.0381055	-0.437858	0.999616	0.615174	0.971944	0.00969161
AT2G19780	leucine-rich repeat family protein / extensin family protein	-0.391262	-0.256151	-0.0961798	-0.310099	0.143453	0.259783	0.885449	0.062848
AT2G19880	ceramide glucosyltransferase, putative	-0.183588	-0.165335	-0.284436	-0.324678	0.888669	0.563601	0.2452	0.0603706
AT2G19980	allergen V5/Tpx-1-related family protein	0.112312	-0.0630865	-0.136155	-0.235855	0.96261	0.829935	0.677249	0.0967372
AT2G20560	DNAJ heat shock family protein	0.261867	-0.496151	0.136736	-0.572116	0.931951	0.163856	0.907592	0.031835
AT2G20630	protein phosphatase 2C, putative / PP2C, putative	0.0177552	0.0550837	0.74735	0.971585	0.9982	0.942163	0.0137489	0.000418725
AT2G20870	cell wall protein precursor, putative	-0.164648	-0.380745	-0.500958	-1.21155	0.99142	0.422667	0.276989	0.000141079
AT2G20875	similar to unknown protein [Arabidopsis thaliana] (TAIR:AT1G34245); similar to OSJNBa0036B212 [Oryza sativa (japonica cultivar-group)] (GB:CAD40894); similar to OSJNBb0034I134 [Oryza sativa (japonica cultivar-group)] (GB:CAD41727.3)	0.0724185	-0.397934	-0.169661	-0.341618	0.992196	0.0428802	0.666452	0.037881
AT2G20900	diacylglycerol kinase, putative	0.0833546	0.201437	0.115628	0.430176	0.992196	0.405773	0.834267	0.00569688
AT2G20950	similar to unknown protein [Arabidopsis thaliana] (TAIR:AT4G38550); similar to pEARLI 4 gene product (GB:AAC37472); contains InterPro domain Arabidopsis phospholipase-like; (InterPro:IPR007942)	0.422112	0.584186	0.677934	1.11576	0.19516	0.0061825	0.00103645	5.81538e-07
AT2G20960	pEARLI4 | pEARLI4	0.663261	0.823379	0.514659	0.966425	0.02078	0.000705459	0.0358146	2.28846e-05
AT2G20980	similar to hypothetical protein [Hordeum vulgare] (GB:CAG30729); similar to Os09g0539400 [Oryza sativa (japonica cultivar-group)] (GB:NP_001063804); contains domain gb def: Hypothetical protein (PTHR13454:SF4); contains domain FAMILY NOT NAMED (PTHR13454	0.0910185	-0.106784	-0.211537	-0.572174	0.992196	0.830691	0.730011	0.0104683
AT2G21140	ATPRP2 | ATPRP2 (PROLINE-RICH PROTEIN 2)	-0.15445	-0.320919	-0.188773	-0.490453	0.987212	0.445561	0.845489	0.0788503
AT2G21220	auxin-responsive protein, putative	-0.320449	0.393357	0.544011	0.671126	0.671202	0.175929	0.0272471	0.00169123
AT2G21320	zinc finger (B-box type) family protein	0.0514909	-0.338943	-0.218268	-0.228347	0.9932	0.0714912	0.382612	0.184523
AT2G21620	RD2 | RD2 (RESPONSIVE TO DESSICATION 2)	0.0865965	0.0750649	0.227068	0.417207	0.980989	0.795452	0.274435	0.00237378
AT2G21640	similar to unknown protein [Arabidopsis thaliana] (TAIR:AT3G05570); similar to unknown protein [Arabidopsis thaliana] (TAIR:AT4G39235); similar to hypothetical protein [Oryza sativa (japonica cultivar-group)] (GB:BAD05323); similar to Os03g0724500 [Oryza	-0.27756	0.0126465	0.633768	0.828766	0.977766	0.990488	0.263645	0.0306657
AT2G21650	MEE3 | MEE3 (maternal effect embryo arrest 3); DNA binding / transcription factor	-0.754861	-0.133833	-0.327059	-1.13615	0.288764	0.878492	0.744575	0.00172676
AT2G21850	protein binding / zinc ion binding	0.0707082	0.177008	0.283113	0.227034	0.992196	0.377735	0.0836999	0.113107
AT2G22080	similar to zinc finger protein-related [Arabidopsis thaliana] (TAIR:AT5G63740); similar to unknown protein [Arabidopsis thaliana] (TAIR:AT2G11910.2); similar to calcium-binding protein [Brassica napus] (GB:AAD02824)	-0.0347246	-0.270992	-0.111923	-0.446123	0.998058	0.509404	0.929925	0.0916127
AT2G22170	lipid-associated family protein	-0.00558433	-0.381701	-0.157224	-0.482928	0.999616	0.175451	0.824498	0.0192198
AT2G22300	ethylene-responsive calmodulin-binding protein, putative (SR1)	0.197856	0.327604	0.190529	0.462949	0.963801	0.356068	0.801647	0.0581828
AT2G22370	similar to Os02g0193900 [Oryza sativa (japonica cultivar-group)] (GB:NP_001046173); similar to mediator of RNA polymerase II transcription, subunit 18 homolog [Xenopus tropicalis] (GB:NP_001017086); contains domain Thiamin pyrophosphokinase, catalytic do	-0.0333824	-0.168216	-0.133528	-0.326735	0.995318	0.347235	0.626493	0.00594425
AT2G22470	ATAGP2, AGP2 | AGP2 (ARABINOGALACTAN-PROTEIN 2)	0.220495	0.551372	0.502635	1.24228	0.980989	0.225599	0.341785	0.000263288
AT2G22500	mitochondrial substrate carrier family protein	0.228877	0.406485	0.69401	0.983309	0.992196	0.664447	0.427083	0.0578338
AT2G22510	hydroxyproline-rich glycoprotein family protein	-0.0839	-0.227975	-0.462701	-1.11077	0.994323	0.649789	0.249848	0.00010953
AT2G22610	kinesin motor protein-related	-0.157469	-0.13479	-0.0348845	-0.416103	0.890943	0.597598	0.968498	0.00367016
AT2G22720	similar to unknown protein [Arabidopsis thaliana] (TAIR:AT4G37860); similar to expressed protein [Oryza sativa (japonica cultivar-group)] (GB:AAX96797); similar to conserved hypothetical protein [Oryza sativa (japonica cultivar-group)] (GB:AAX95431); sim	0.0639786	0.0632787	-0.294149	-0.146211	0.992196	0.816279	0.0508046	0.390736
AT2G22890	similar to unknown protein [Arabidopsis thaliana] (TAIR:AT4G27030); similar to Os08g0187900 [Oryza sativa (japonica cultivar-group)] (GB:NP_001061153); similar to Ubiquitin-conjugating enzyme (ISS) [Ostreococcus tauri] (GB:CAL55480); contains domain UBIQ	-0.00135138	-0.177177	-0.1358	0.293442	0.999968	0.446709	0.736213	0.0521849
AT2G22900	galactosyl transferase GMA12/MNN10 family protein	-0.120592	-0.397778	-0.176155	-0.340978	0.974782	0.0362756	0.622144	0.0322935
AT2G22970	SCPL11 | SCPL11; serine carboxypeptidase	-0.166137	-0.217956	0.613	0.710139	0.987212	0.687352	0.0833578	0.0122713
AT2G23130	ATAGP17, AGP17 | AGP17 (ARABINOGALACTAN PROTEIN 17)	-0.53597	-0.585977	-0.499792	-0.685419	0.043059	0.00570219	0.0170878	0.000314322
AT2G23200	protein kinase family protein	0.159644	0.456594	0.894969	0.841271	0.981543	0.190783	0.0015616	0.00113
AT2G23250	UGT84B2 | UGT84B2 (UDP-glucosyl transferase 84B2); UDP-glycosyltransferase/ abscisic acid glucosyltransferase/ transferase, transferring glycosyl groups	0.100861	-0.0138402	0.295128	0.148979	0.967031	0.973673	0.0521139	0.382624
AT2G23320	WRKY15 | WRKY15 (WRKY DNA-binding protein 15); transcription factor	0.577121	0.62474	0.640834	0.98561	0.555022	0.183756	0.173614	0.00406533
AT2G23450	protein kinase family protein	0.311714	0.30818	0.0887521	0.309543	0.415198	0.171313	0.903412	0.0747983
AT2G23530	similar to protein binding / zinc ion binding [Arabidopsis thaliana] (TAIR:AT4G37110); similar to Os11g0568300 [Oryza sativa (japonica cultivar-group)] (GB:NP_001068113); similar to unnamed protein product [Ostreococcus tauri] (GB:CAL56615); contains dom	-0.116645	-0.322677	-0.0837686	-0.371366	0.980898	0.160367	0.914492	0.0304191
AT2G23620	esterase, putative	0.225273	0.129493	0.381537	0.629701	0.928714	0.78097	0.247194	0.00469525
AT2G23680	stress-responsive protein, putative	0.193529	0.227545	0.727556	1.0381	0.935767	0.505004	0.00147479	7.41919e-06
AT2G23690	similar to unknown protein [Arabidopsis thaliana] (TAIR:AT4G37240); similar to TMV response-related gene product [Nicotiana tabacum] (GB:BAB41200); similar to hypothetical protein [Oryza sativa (japonica cultivar-group)] (GB:BAC83793)	-0.127807	-0.229382	-0.260235	-0.558145	0.988453	0.544149	0.587808	0.0116576
AT2G23760	BLH4 | BLH4 (BLH4); DNA binding / transcription factor	-0.19536	-0.180372	-0.347143	-0.425029	0.932221	0.616278	0.23576	0.0381323
AT2G23770	protein kinase family protein / peptidoglycan-binding LysM domain-containing protein	0.141211	0.329445	0.330702	0.589345	0.976522	0.205044	0.22881	0.00194881
AT2G23910	cinnamoyl-CoA reductase-related	-0.255425	-0.168904	-0.500104	-1.16327	0.971143	0.810499	0.345671	0.000532319
AT2G24040	hydrophobic protein, putative / low temperature and salt responsive protein, putative	0.102489	-0.548957	0.0552705	0.0322586	0.988453	0.00943294	0.95768	0.955854
AT2G24180	CYP71B6 | CYP71B6 (CYTOCHROME P450 71B6); oxygen binding	0.0456687	0.575071	1.44774	2.01334	0.995318	0.00859028	5.63622e-08	1.00143e-10
AT2G24200	cytosol aminopeptidase	0.131488	0.20803	0.309584	0.36226	0.96627	0.396355	0.141978	0.023774
AT2G24240	potassium channel tetramerisation domain-containing protein	-0.106318	0.358999	0.0960808	-0.138174	0.980989	0.0965607	0.894062	0.641073
AT2G24420	DNA repair ATPase-related	-0.482319	-0.138042	-0.251078	-0.278292	0.00638331	0.524253	0.141978	0.0340176
AT2G24600	ankyrin repeat family protein	1.83794	2.00945	2.06337	1.83809	0.00768206	0.000620776	0.000276986	0.000389825
AT2G24970	similar to Os01g0766400 [Oryza sativa (japonica cultivar-group)] (GB:NP_001044356)	-0.148739	-0.33917	-0.0982837	-0.383737	0.977766	0.243951	0.921829	0.0788503
AT2G25000	ATWRKY60, WRKY60 | WRKY60 (WRKY DNA-binding protein 60); transcription factor	0.069254	-0.0857767	0.528698	0.267241	0.992326	0.839068	0.0127999	0.232981
AT2G25060	plastocyanin-like domain-containing protein	-0.0747704	-0.224663	-0.0140248	-0.310801	0.985903	0.183338	0.98767	0.0113502
AT2G25190	similar to unknown protein [Arabidopsis thaliana] (TAIR:AT4G31980); similar to hypothetical protein 25.t00041 [Brassica oleracea] (GB:ABD64953); similar to Os03g0198500 [Oryza sativa (japonica cultivar-group)] (GB:NP_001049279); contains InterPro domain	0.087952	0.15591	0.0887476	0.246365	0.979353	0.431693	0.848964	0.0591627
AT2G25220	protein kinase family protein	-0.0609831	-0.331658	0.0523671	-0.378091	0.994323	0.243951	0.966539	0.0758929
AT2G25470	leucine-rich repeat family protein	0.124987	0.114918	0.357997	0.310857	0.976522	0.726165	0.0869774	0.079272
AT2G25490	FBL6, EBF1 | EBF1 (EIN3-BINDING F BOX PROTEIN 1); ubiquitin-protein ligase	0.175012	0.0929662	0.133799	0.432678	0.967031	0.848601	0.880322	0.0489972
AT2G25735	unknown protein	1.42655	1.78955	1.57211	2.81961	0.00257787	2.98076e-05	7.99154e-05	5.42993e-09
AT2G25790	leucine-rich repeat transmembrane protein kinase, putative	0.0459274	-0.349003	-0.302076	0.079175	0.995318	0.092745	0.174102	0.845746
AT2G25850	nucleotidyltransferase family protein	0.0431141	0.378897	0.209473	0.58988	0.994284	0.0158005	0.327589	4.2231e-05
AT2G25880	ATAUR2 | ATAUR2 (ATAURORA2); histone serine kinase(H3-S10 specific) / kinase	0.00335631	-0.0904482	-0.1125	-0.492875	0.999616	0.741924	0.799357	0.000507361
AT2G25910	3'-5' exonuclease domain-containing protein / K homology domain-containing protein / KH domain-containing protein	0.100317	0.0777337	0.167921	0.30242	0.977766	0.783868	0.537462	0.0276148
AT2G26020	PDF1.2b | PDF1.2b (plant defensin 1.2b)	0.199674	-0.740512	0.214267	0.172438	0.974782	0.0148978	0.797282	0.746751
AT2G26070	RTE1 | RTE1 (REVERSION-TO-ETHYLENE SENSITIVITY1)	0.153895	0.139709	0.156413	0.288897	0.859896	0.531562	0.582111	0.0321547
AT2G26190	calmodulin-binding family protein	0.545811	0.377513	0.585135	0.975958	0.5645	0.481889	0.214773	0.00306636
AT2G26230	uricase / urate oxidase / nodulin 35, putative	0.0426222	0.0513223	0.165256	0.233407	0.9932	0.856579	0.45182	0.0677568
AT2G26240	Identical to UPF0136 membrane protein At2g26240 [Arabidopsis Thaliana] (GB:O64847); similar to unknown protein [Arabidopsis thaliana] (TAIR:AT3G43520); similar to PREDICTED: similar to MGC82997 protein [Gallus gallus] (GB:XP_419915.2); similar to Os04g06	0.0562603	0.118966	0.198448	0.345865	0.9932	0.718425	0.587808	0.0472686
AT2G26300	GPA1 | GPA1 (G PROTEIN ALPHA SUBUNIT 1); signal transducer	0.0953518	0.268922	0.171741	0.31613	0.990337	0.28136	0.706512	0.0861905
AT2G26440	pectinesterase family protein	0.122325	0.606438	0.590013	0.835829	0.992196	0.0406851	0.0405232	0.000766902
AT2G26530	AR781 | AR781	1.0914	0.679002	0.797912	1.36822	0.311385	0.409845	0.357916	0.00944354
AT2G26560	PLP2, PLA2A, PLA IIA | PLP2 (PHOSPHOLIPASE A 2A); nutrient reservoir	0.553581	3.25348	3.5397	4.26644	0.669017	2.15698e-08	2.80897e-09	2.34575e-11
AT2G26580	plant-specific transcription factor YABBY family protein	0.0965064	-0.276288	-0.26042	-0.470647	0.981207	0.190383	0.253248	0.00228611
AT2G26650	AKT1 | AKT1 (ARABIDOPSIS K TRANSPORTER 1); cyclic nucleotide binding / inward rectifier potassium channel	0.0248694	0.384133	1.05818	0.477266	0.998112	0.431561	0.00198439	0.177527
AT2G26710	CYP734A1, BAS1 | BAS1 (PHYB ACTIVATION TAGGED SUPPRESSOR 1); oxygen binding	-0.134288	-0.428357	-0.107035	-0.65496	0.992196	0.249734	0.940052	0.0123075
AT2G26760	CYCB1;4, CYC3 | CYCB1;4 (CYCLIN 3); cyclin-dependent protein kinase regulator	-0.0557319	-0.184858	-0.00424541	-0.44906	0.992196	0.35796	0.995815	0.000924929
AT2G27050	EIL1 | EIL1 (ETHYLENE-INSENSITIVE3-LIKE 1); transcription factor	0.200024	-0.0519962	0.211495	0.463087	0.88948	0.912798	0.591668	0.0102636
AT2G27420	cysteine proteinase, putative	0.0941758	-0.346872	-0.0239619	-0.625837	0.988453	0.113301	0.984093	0.000313703
AT2G27450	ATNLP1, CPA, NLP1 | NLP1 (NITRILASE-LIKE PROTEIN 1); hydrolase, acting on carbon-nitrogen (but not peptide) bonds	0.0975542	0.0632678	0.102966	0.231332	0.976032	0.823773	0.80777	0.095446
AT2G27490	ATCOAE | ATCOAE; ATP binding / dephospho-CoA kinase	-0.00910767	-0.21603	-0.267171	-0.378237	0.999138	0.539835	0.504813	0.0876137
AT2G27870	nucleic acid binding / ribonuclease H	-0.0623514	-0.453719	-0.0956443	-0.105525	0.994323	0.0771314	0.922931	0.829071
AT2G28210	carbonic anhydrase family protein	0.0120375	-0.0980041	0.0159452	0.838288	0.999138	0.886272	0.991947	0.00243536
AT2G28470	BGAL8 | BGAL8 (beta-glactosidase 8); beta-galactosidase	-0.0577731	-0.205518	-0.29806	-0.44512	0.992326	0.391258	0.153139	0.00418541
AT2G28570	unknown protein	0.369405	0.409361	0.791569	1.28519	0.805064	0.338319	0.0155822	3.4659e-05
AT2G28620	kinesin motor protein-related	-0.0769005	-0.16811	-0.0308277	-0.524676	0.992196	0.619758	0.981931	0.00525522
AT2G28630	beta-ketoacyl-CoA synthase family protein	-0.102887	1.208	0.923765	1.46401	0.980989	1.57976e-07	2.57747e-06	6.74492e-10
AT2G28720	histone H2B, putative	-0.347621	-0.482004	-0.233335	-0.676794	0.788176	0.185256	0.764253	0.0104683
AT2G28760	UXS6 | UXS6; catalytic	-0.0728272	0.17453	-0.0135072	0.757101	0.992799	0.631708	0.990979	0.00026926
AT2G28830	armadillo/beta-catenin repeat family protein / U-box domain-containing protein	0.181029	0.423699	0.0808616	0.204179	0.928627	0.0528241	0.927765	0.397932
AT2G28890	PLL4 | PLL4 (POLTERGEIST LIKE 4); protein phosphatase type 2C	0.186616	0.469962	0.60772	0.892544	0.980989	0.228597	0.0796484	0.00156277
AT2G28940	protein kinase family protein	0.142635	0.438386	0.479677	0.694007	0.980898	0.102642	0.0549447	0.00100058
AT2G29340	short-chain dehydrogenase/reductase (SDR) family protein	0.285528	0.793571	1.19192	1.50979	0.918835	0.0127214	0.000138576	2.13041e-06
AT2G29350	SAG13 | SAG13 (Senescence-associated gene 13); oxidoreductase	0.148155	-0.166374	0.237466	0.724589	0.931951	0.497005	0.308139	1.14694e-05
AT2G29400	PP1-AT, TOPP1 | TOPP1 (TYPE ONE PROTEIN PHOSPHATASE 1); protein phosphatase type 1	0.0368006	0.14604	0.108904	0.367961	0.995318	0.552222	0.826905	0.0100079
AT2G29420	GST25, ATGSTU7 | ATGSTU7 (GLUTATHIONE S-TRANSFERASE 25); glutathione transferase	-0.061594	-0.00276131	0.694766	0.510202	0.995318	0.997231	0.0169981	0.05339
AT2G29460	GST22, ATGSTU4 | ATGSTU4 (GLUTATHIONE S-TRANSFERASE 22); glutathione transferase	-0.102629	0.30449	1.15233	2.6527	0.994046	0.585675	0.00107429	3.73298e-09
AT2G29550	TUB7 | TUB7 (tubulin beta-7 chain)	-0.0970594	-0.177008	-0.077285	-0.499516	0.967031	0.310442	0.871817	7.7425e-05
AT2G29980	FAD3 | FAD3 (FATTY ACID DESATURASE 3); omega-3 fatty acid desaturase	-0.127013	-0.0547826	0.221271	0.286322	0.967031	0.889809	0.420162	0.0889429
AT2G29990	NDA2 | NDA2 (ALTERNATIVE NAD(P)H DEHYDROGENASE 2); NADH dehydrogenase	0.0758174	0.414927	0.435821	0.516508	0.988453	0.00756365	0.00365954	0.000245238
AT2G30010	similar to PMR5 (POWDERY MILDEW RESISTANT 5) [Arabidopsis thaliana] (TAIR:AT5G58600); similar to unknown [Pisum sativum] (GB:ABA29157); similar to unknown [Pisum sativum] (GB:ABA29158); similar to Os03g0290900 [Oryza sativa (japonica cultivar-group)] (GB	-0.0548618	-0.063512	-0.22914	-0.272951	0.992196	0.832657	0.24898	0.048868
AT2G30070	ATKT1P, ATKUP1, KUP1, ATKT1 | ATKT1 (Arabidopsis thaliana K+ uptake 1); potassium ion transporter	0.134681	-0.00259777	0.151003	0.352952	0.967031	0.995283	0.744692	0.037881
AT2G30140	UDP-glucoronosyl/UDP-glucosyl transferase family protein	0.201431	0.226102	0.728949	0.879442	0.976032	0.644657	0.0166306	0.00115175
AT2G30250	ATWRKY25, WRKY25 | WRKY25 (WRKY DNA-binding protein 25); transcription factor	0.0251267	0.249298	0.468311	0.698156	0.998112	0.66087	0.337223	0.0218917
AT2G30490	ATC4H, C4H, CYP73A5 | ATC4H (CINNAMATE-4-HYDROXYLASE)	0.00424727	-0.0870222	-0.269052	-0.323956	0.999616	0.820731	0.345272	0.0822796
AT2G30620	histone H1.2	-0.117016	-0.0966486	-0.0278874	-0.241115	0.922845	0.640726	0.968456	0.0369303
AT2G30670	tropinone reductase, putative / tropine dehydrogenase, putative	-0.161403	0.235289	1.09583	0.444424	0.9932	0.826502	0.0652361	0.574105
AT2G30750	CYP71A12 | CYP71A12 (cytochrome P450, family 71, subfamily A, polypeptide 12); oxygen binding	0.194239	0.727347	1.86172	3.59723	0.980989	0.0421128	1.01484e-06	1.22534e-11
AT2G30770	CYP71A13 | CYP71A13 (cytochrome P450, family 71, subfamily A, polypeptide 13); oxygen binding	0.0891093	0.581964	2.94463	3.67285	0.995318	0.26017	2.15988e-08	2.0942e-10
AT2G30860	GLUTTR, ATGSTF7, ATGSTF9 | ATGSTF9 (Arabidopsis thaliana Glutathione S-transferase (class phi) 9); glutathione transferase	0.0680061	-0.169618	0.412556	0.683864	0.995318	0.750946	0.336594	0.0100175
AT2G30870	ERD13, ATGSTF4, ATGSTF10 | ATGSTF10 (EARLY DEHYDRATION-INDUCED 13); glutathione transferase	0.442774	1.09311	0.920354	1.14933	0.703327	0.00187387	0.00693415	0.000276301
AT2G30930	similar to unknown protein [Arabidopsis thaliana] (TAIR:AT1G06540)	-0.238957	-0.287684	0.709049	1.00182	0.980989	0.666438	0.125517	0.00462328
AT2G30990	similar to unknown protein [Arabidopsis thaliana] (TAIR:AT1G29240); similar to Protein of unknown function DUF688 [Medicago truncatula] (GB:ABE80249); contains InterPro domain Protein of unknown function DUF688; (InterPro:IPR007789)	-0.330085	0.11713	0.351943	0.691975	0.726604	0.814149	0.347093	0.00275846
AT2G31070	TCP10 | TCP10 (TCP domain protein 10); transcription factor	-0.168435	-0.284559	-0.264266	-0.412007	0.954241	0.313492	0.438304	0.0355331
AT2G31230	ATERF15 | ATERF15 (ETHYLENE-RESPONSIVE ELEMENT BINDING FACTOR 15); DNA binding / transcription factor/ transcriptional activator	0.34373	-0.249528	0.610451	0.686881	0.932221	0.716357	0.237764	0.0621897
AT2G31350	GLX2-5 | GLX2-5 (GLYOXALASE 2-5); hydroxyacylglutathione hydrolase/ iron ion binding / zinc ion binding	0.0143089	0.0489404	0.124812	0.262108	0.998058	0.870314	0.70997	0.0445469
AT2G31360	ADS2 | ADS2 (16:0DELTA9 ARABIDOPSIS DESATURASE 2); oxidoreductase	-0.256716	-0.115706	-0.0872616	-0.327522	0.688386	0.737316	0.912037	0.0725095
AT2G31380	STH | STH (salt tolerance homologue); transcription factor/ zinc ion binding	0.0590118	-0.237204	-0.335446	-0.00908587	0.992196	0.275048	0.0719003	0.987163
AT2G31800	ankyrin protein kinase, putative	0.0226814	0.32046	0.0696886	0.391517	0.998058	0.326737	0.954246	0.0994708
AT2G31955	CNX2 | CNX2 (COFACTOR OF NITRATE REDUCTASE AND XANTHINE DEHYDROGENASE 2); catalytic	0.103246	0.291555	0.237485	0.372094	0.987212	0.23126	0.446032	0.0364861
AT2G32020	GCN5-related N-acetyltransferase (GNAT) family protein	0.213284	-0.13232	0.165706	0.469049	0.925545	0.749767	0.80629	0.0250116
AT2G32030	GCN5-related N-acetyltransferase (GNAT) family protein	0.51286	0.446906	0.24274	0.616649	0.117293	0.0790824	0.56425	0.00224866
AT2G32190	similar to unknown protein [Arabidopsis thaliana] (TAIR:AT2G32210); similar to conserved hypothetical protein [Medicago truncatula] (GB:ABD32591)	0.0971615	0.242934	0.710498	1.6857	0.996491	0.838025	0.456337	0.00152572
AT2G32520	dienelactone hydrolase family protein	-0.0098089	-0.0341575	0.229219	0.234992	0.998112	0.911712	0.141978	0.0537331
AT2G32590	similar to Barren [Medicago truncatula] (GB:ABD32414); contains InterPro domain Barren; (InterPro:IPR008418)	0.00577223	-0.308791	-0.0654105	-0.367422	0.999615	0.275048	0.953495	0.0779581
AT2G32680	disease resistance family protein	-0.0803226	0.042396	0.677368	0.679151	0.995318	0.959228	0.0337841	0.0123563
AT2G32980	similar to Os08g0204800 [Oryza sativa (japonica cultivar-group)] (GB:NP_001061229); similar to PREDICTED: similar to MGC108135 protein [Strongylocentrotus purpuratus] (GB:XP_787845)	0.0572745	0.00884324	-0.0342991	-0.284642	0.992196	0.981118	0.95463	0.00913175
AT2G32990	glycosyl hydrolase family 9 protein	-0.0864142	-0.807889	-0.531419	-0.410753	0.995318	0.0441575	0.298674	0.336586
AT2G33130	RALFL18 | RALFL18 (RALF-LIKE 18)	0.198032	0.188692	0.34199	0.53586	0.818825	0.450149	0.0765235	0.000766902
AT2G33330	33 kDa secretory protein-related	-0.17765	-0.204503	-0.169638	-0.434258	0.918835	0.450398	0.696889	0.0100248
AT2G33560	spindle checkpoint protein-related	0.0738632	-0.105585	-0.0542134	-0.45356	0.992196	0.746735	0.953689	0.00557521
AT2G33570	similar to unknown protein [Arabidopsis thaliana] (TAIR:AT5G44670); similar to Os06g0328800 [Oryza sativa (japonica cultivar-group)] (GB:NP_001057533); similar to Os02g0712500 [Oryza sativa (japonica cultivar-group)] (GB:NP_001047907); similar to unknown	-0.41438	-0.295664	-0.387476	-0.540421	0.246261	0.284623	0.119371	0.00467702
AT2G33580	protein kinase family protein / peptidoglycan-binding LysM domain-containing protein	0.417099	0.263525	1.04827	1.41811	0.818825	0.67571	0.00436005	5.89447e-05
AT2G33620	DNA-binding family protein / AT-hook protein 1 (AHP1)	-0.00601488	-0.140139	-0.107827	-0.342218	0.999138	0.625791	0.860618	0.0341713
AT2G33630	3-beta hydroxysteroid dehydrogenase/isomerase family protein	0.105316	0.133415	0.292593	0.560564	0.992196	0.825713	0.658427	0.0474725
AT2G33710	AP2 domain-containing transcription factor family protein	0.313693	0.318334	0.497663	1.23631	0.758269	0.357551	0.0796484	2.8804e-06
AT2G34150	ATRANGAP2, WAVE1 | WAVE1 (WASP (Wiskott-Aldrich syndrome protein)-family verprolin homologous protein 1)	-0.000418521	-0.430087	-0.0823907	0.0483585	0.999968	0.092745	0.937944	0.937445
AT2G34190	xanthine/uracil permease family protein	-0.0592318	0.0582098	-0.151163	-0.408154	0.992196	0.878593	0.720167	0.00899141
AT2G34300	dehydration-responsive protein-related	-0.0497987	-0.282826	0.0389982	-0.19621	0.992196	0.0775057	0.955893	0.174203
AT2G34340	similar to unknown protein [Arabidopsis thaliana] (TAIR:AT1G29640); similar to hypothetical protein [Oryza sativa (japonica cultivar-group)] (GB:BAD86925); contains InterPro domain Protein of unknown function DUF584; (InterPro:IPR007608)	-0.458525	0.104546	0.0173562	-0.00350202	0.0635403	0.75261	0.987741	0.996983
AT2G34450	high mobility group (HMG1/2) family protein	0.00747627	-0.346837	0.12864	-0.0100745	0.999138	0.0498577	0.749662	0.983891
AT2G34490	CYP710A2 | CYP710A2 (cytochrome P450, family 710, subfamily A, polypeptide 2); C-22 sterol desaturase/ oxygen binding	-0.165024	-0.872079	-0.901661	-0.708008	0.992196	0.0334851	0.0206252	0.0415494
AT2G34510	similar to unknown protein [Arabidopsis thaliana] (TAIR:AT1G29980); similar to unknown [Ricinus communis] (GB:CAB02653); similar to Os01g0756600 [Oryza sativa (japonica cultivar-group)] (GB:NP_001044289); similar to Os01g0531400 [Oryza sativa (japonica c	-0.122879	-0.270054	-0.339586	-0.371427	0.977766	0.252429	0.113846	0.0274387
AT2G34690	ACD11 | ACD11 (ACCELERATED CELL DEATH 11)	0.088355	-0.0165857	0.109463	0.266825	0.982333	0.971141	0.824634	0.0781971
AT2G34770	FAH1 | FAH1 (FATTY ACID HYDROXYLASE 1); catalytic	-0.408676	-0.255	-0.234668	-0.143729	0.0872122	0.237777	0.347093	0.558571
AT2G35190	ATNPSN11, NSPN11, NPSN11 | NPSN11 (NOVEL PLANT SNARE 11); protein transporter	-0.0667147	-0.182607	-0.0937866	-0.288096	0.992196	0.435278	0.877918	0.0615524
AT2G35470	similar to unknown [Solanum tuberosum] (GB:ABC01887)	-0.521521	-0.360031	-0.284146	-0.468972	0.0166692	0.0766062	0.219364	0.00352504
AT2G35610	similar to unknown protein [Arabidopsis thaliana] (TAIR:AT1G70630); similar to expressed protein [Oryza sativa (japonica cultivar-group)] (GB:ABF97349); contains InterPro domain Reticulon; (InterPro:IPR003388)	0.0569393	0.199786	0.190074	0.330564	0.992799	0.423829	0.57047	0.0427313
AT2G35700	AP2 domain-containing transcription factor, putative	-0.34753	-0.423607	-0.238683	-0.510534	0.254221	0.0303975	0.379389	0.0017736
AT2G35770	SCPL28 | SCPL28 (serine carboxypeptidase-like 28); serine carboxypeptidase	-0.108927	-0.0250922	0.466269	0.319569	0.992196	0.969525	0.0615929	0.171072
AT2G35820	similar to unknown protein [Arabidopsis thaliana] (TAIR:AT2G35810); similar to hypothetical protein MtrDRAFT_AC152818g11v1 [Medicago truncatula] (GB:ABE77875)	0.24808	-0.296054	0.0941313	0.602778	0.915101	0.419069	0.940554	0.00977557
AT2G35860	FLA16 | beta-Ig-H3 domain-containing protein / fasciclin domain-containing protein	-0.228432	-0.53366	-0.29123	-0.379549	0.822729	0.0137452	0.325254	0.0468725
AT2G35930	U-box domain-containing protein	0.03421	-0.149971	0.113946	0.868571	0.998058	0.841058	0.951131	0.00861896
AT2G35960	NHL12 | NHL12 (NDR1/HIN1-like 12)	-0.122787	-0.673294	-0.17106	-0.185529	0.988453	0.00690243	0.812813	0.616053
AT2G35980	NHL10, YLS9 | YLS9 (YELLOW-LEAF-SPECIFIC GENE 9)	0.247128	0.598482	1.17395	2.78166	0.935767	0.0711398	0.000105216	1.00143e-10
AT2G36100	integral membrane family protein	-0.0832301	0.094723	-0.0466883	-0.558142	0.994323	0.892104	0.981931	0.0506414
AT2G36130	peptidyl-prolyl cis-trans isomerase, putative / cyclophilin, putative / rotamase, putative	-0.0483473	-0.0524672	0.0820003	0.222785	0.992196	0.832657	0.835189	0.0527025
AT2G36220	similar to unknown protein [Arabidopsis thaliana] (TAIR:AT3G52710); similar to Os11g0153300 [Oryza sativa (japonica cultivar-group)] (GB:NP_001065777); similar to calcium/calmodulin protein kinase 1 [Nicotiana tabacum] (GB:AAN71903)	0.103299	0.0262326	0.961608	2.14588	0.995318	0.987645	0.210838	0.000149407
AT2G36290	hydrolase, alpha/beta fold family protein	0.0498988	-0.179044	-0.114899	-0.28161	0.9932	0.433364	0.80895	0.0615524
AT2G36330	similar to integral membrane protein, putative [Arabidopsis thaliana] (TAIR:AT5G62820); similar to Os01g0640700 [Oryza sativa (japonica cultivar-group)] (GB:NP_001043680); similar to Os01g0661000 [Oryza sativa (japonica cultivar-group)] (GB:NP_001043777)	0.191085	-0.0475546	0.267978	0.388843	0.818825	0.901394	0.216594	0.00975919
AT2G36410	similar to unknown protein [Arabidopsis thaliana] (TAIR:AT3G52920); similar to hypothetical protein [Ipomoea trifida] (GB:AAS79606); contains InterPro domain Protein of unknown function DUF662; (InterPro:IPR007033)	-0.218596	-0.0916699	-0.197049	-0.39325	0.795398	0.796464	0.587808	0.0198265
AT2G36590	ATPROT3, ProT3 | ProT3 (PROLINE TRANSPORTER 3); amino acid permease	-0.075796	-0.0821051	-0.333714	-0.32235	0.992196	0.829935	0.145218	0.0763299
AT2G36830	TIP1;1, GAMMA-TIP1, GAMMA-TIP | GAMMA-TIP (Tonoplast intrinsic protein (TIP) gamma); water channel	-0.20085	-0.445645	-0.0988897	-0.371434	0.888669	0.044728	0.903098	0.0468725
AT2G36870	xyloglucan:xyloglucosyl transferase, putative / xyloglucan endotransglycosylase, putative / endo-xyloglucan transferase, putative	-0.0904966	-0.292595	-0.0915229	-0.295514	0.980989	0.115717	0.872854	0.0422844
AT2G37040	PAL1 | PAL1 (PHE AMMONIA LYASE 1); phenylalanine ammonia-lyase	0.12201	-0.127698	-0.514288	-0.251456	0.987212	0.762532	0.0355284	0.364529
AT2G37150	zinc finger (C3HC4-type RING finger) family protein	0.187835	0.44572	0.248594	0.283169	0.810377	0.00828611	0.253035	0.0646055
AT2G37300	unknown protein	-0.156412	-0.282247	0.0444195	-0.396938	0.963804	0.298178	0.969957	0.0375244
AT2G37380	similar to unknown protein [Arabidopsis thaliana] (TAIR:AT2G39370); similar to Os01g0836900 [Oryza sativa (japonica cultivar-group)] (GB:NP_001044734); similar to hypothetical protein [Oryza sativa (japonica cultivar-group)] (GB:AAT39179)	-0.176131	-0.516512	-0.312087	-0.618108	0.977766	0.0906511	0.485327	0.00931699
AT2G37390	heavy-metal-associated domain-containing protein	-0.15219	-0.117274	-0.133122	-0.424241	0.83968	0.606108	0.668762	0.00101261
AT2G37420	kinesin motor protein-related	-0.197161	-0.119941	-0.0664258	-0.513958	0.932221	0.774212	0.953789	0.0104425
AT2G37430	zinc finger (C2H2 type) family protein (ZAT11)	0.309737	0.431416	0.900367	1.89941	0.859896	0.255884	0.00231791	4.88006e-08
AT2G37470	histone H2B, putative	-0.159028	-0.184067	-0.196721	-0.525705	0.950905	0.549413	0.644138	0.00354394
AT2G37710	RLK | RLK (RECEPTOR LECTIN KINASE); kinase	0.400555	0.71571	1.31341	1.75789	0.672549	0.0241947	3.17196e-05	1.50981e-07
AT2G37760	aldo/keto reductase family protein	0.390999	-0.138456	0.719916	1.87379	0.931951	0.886505	0.183412	1.4206e-05
AT2G37770	aldo/keto reductase family protein	0.135171	0.198115	0.287229	0.804222	0.992196	0.683992	0.626751	0.0018454
AT2G37940	similar to phosphatidic acid phosphatase-related / PAP2-related [Arabidopsis thaliana] (TAIR:AT3G54020); similar to Os01g0850100 [Oryza sativa (japonica cultivar-group)] (GB:NP_001044812); similar to hypothetical protein PY02331 [Plasmodium yoelii yoelii	0.16663	0.182551	0.287441	0.553057	0.941893	0.550807	0.303357	0.00210282
AT2G37970	SOUL heme-binding family protein	0.0671703	0.0975371	0.521295	0.528234	0.995318	0.876125	0.123806	0.0481171
AT2G38060	transporter-related	-0.350428	-0.429321	-0.40739	-0.739351	0.782314	0.254069	0.341596	0.00514111
AT2G38080	IRX12, LAC4 | IRX12/LAC4 (laccase 4); copper ion binding / oxidoreductase	-0.00765948	0.0364683	-0.403654	0.0858451	0.999138	0.940683	0.0526768	0.843359
AT2G38110	ATGPAT6, GPAT6 | ATGPAT6/GPAT6 (GLYCEROL-3-PHOSPHATE ACYLTRANSFERASE 6); 1-acylglycerol-3-phosphate O-acyltransferase/ acyltransferase	-0.0768125	-0.285322	-0.382757	-0.476359	0.992196	0.233246	0.0679038	0.0052225
AT2G38120	WAV5, PIR1, MAP1, AUX1 | AUX1 (AUXIN RESISTANT 1); amino acid permease/ transporter	-0.129826	-0.320445	-0.167502	-0.41109	0.980989	0.275048	0.799357	0.0521859
AT2G38160	similar to proline-rich family protein [Arabidopsis thaliana] (TAIR:AT3G09000); similar to Os01g0141900 [Oryza sativa (japonica cultivar-group)] (GB:NP_001041987); similar to putative proteophosphoglycan [Oryza sativa (japonica cultivar-group)] (GB:BAD61	-0.0229371	-0.335165	0.0134452	-0.479266	0.998058	0.192127	0.990685	0.0102821
AT2G38470	ATWRKY33, WRKY33 | WRKY33 (WRKY DNA-binding protein 33); transcription factor	2.05914	0.966669	2.06837	2.1561	0.0584031	0.391521	0.0128212	0.0032867
AT2G38530	LP2, LTP2 | LTP2 (LIPID TRANSFER PROTEIN 2); lipid binding	-0.0400516	0.0247082	0.496222	0.91758	0.998058	0.984138	0.470109	0.0135413
AT2G38720	microtubule associated protein (MAP65/ASE1) family protein	-0.0897351	0.0235822	-0.198975	-0.447758	0.980989	0.951094	0.358093	0.000876717
AT2G38750	ANNAT4 | ANNAT4 (ANNEXIN 4, ANNEXIN ARABIDOPSIS 4); calcium ion binding / calcium-dependent phospholipid binding	-0.0356984	-0.891735	-0.914663	-0.988615	0.997419	0.000863702	0.000404027	5.9923e-05
AT2G38760	ANNAT3 | ANNAT3 (ANNEXIN 3, ANNEXIN ARABIDOPSIS 3); calcium ion binding / calcium-dependent phospholipid binding	-0.154687	-0.522893	-0.478926	-0.458345	0.980989	0.0906511	0.130615	0.0710575
AT2G38810	histone H2A, putative	-0.066693	-0.113078	-0.0769251	-0.361409	0.992196	0.690311	0.908321	0.0150258
AT2G38860	YLS5 | YLS5 (yellow-leaf-specific gene 5)	0.0503748	0.825382	1.48806	1.89978	0.995318	0.00014863	2.15988e-08	1.22698e-10
AT2G38870	protease inhibitor, putative	0.0288801	0.398755	0.839677	1.1072	0.998058	0.305572	0.00454577	8.79851e-05
AT2G39010	PIP2E, PIP2;6 | PIP2;6/PIP2E (plasma membrane intrinsic protein 2;6); water channel	-0.172878	-0.471975	-0.442436	-0.388217	0.928714	0.0205505	0.0268108	0.0254691
AT2G39200	ATMLO12, MLO12 | MLO12 (MILDEW RESISTANCE LOCUS O 12); calmodulin binding	0.233801	1.02212	0.603159	0.927801	0.739887	4.55294e-06	0.00115811	1.88365e-06
AT2G39210	nodulin family protein	0.382978	1.96927	1.86447	2.01632	0.958311	0.000189577	0.000206483	2.75773e-05
AT2G39220	PLP6, PLA IIB | PLA IIB/PLP6 (Patatin-like protein 6); nutrient reservoir	-0.156155	-0.159721	-0.0254747	-0.329418	0.882572	0.484905	0.978543	0.0188117
AT2G39310	jacalin lectin family protein	0.0625373	-0.878535	-1.61633	-0.565191	0.995318	0.00531827	2.57747e-06	0.0436631
AT2G39350	ABC transporter family protein	0.197493	0.515878	0.624173	0.677421	0.980989	0.237821	0.124118	0.0321547
AT2G39400	hydrolase, alpha/beta fold family protein	1.2173	2.94579	3.06137	3.60527	0.0635403	1.27409e-06	2.11455e-07	5.42993e-09
AT2G39530	integral membrane protein, putative	-0.16055	0.0157318	0.17465	-0.425434	0.975661	0.982331	0.797448	0.0523521
AT2G39580	binding	-0.00795397	0.352223	0.0115368	0.035317	0.999138	0.0559278	0.989565	0.938749
AT2G39700	ATEXP4, ATHEXP ALPHA 1.6, ATEXPA4 | ATEXPA4 (ARABIDOPSIS THALIANA EXPANSIN A4)	0.39244	-0.0462233	0.149762	0.402282	0.501145	0.941601	0.861705	0.0902931
AT2G39880	AtMYB25, MYB25 | MYB25 (myb domain protein 25); DNA binding / transcription factor	-0.104382	-0.171631	-0.0514948	-0.385533	0.974782	0.420901	0.947365	0.00457389
AT2G39980	transferase family protein	0.931758	0.114477	0.947217	1.3443	0.143453	0.907835	0.0334211	0.000568619
AT2G40260	myb family transcription factor	0.122098	-0.14193	0.105824	-0.342609	0.980989	0.687494	0.894713	0.0812311
AT2G40435	similar to unknown protein [Arabidopsis thaliana] (TAIR:AT3G56220); similar to Os03g0338400 [Oryza sativa (japonica cultivar-group)] (GB:NP_001050055); similar to hypothetical protein [Oryza sativa (japonica cultivar-group)] (GB:BAC10078); similar to Os0	-0.657863	-0.595464	-0.620184	-1.10296	0.556329	0.295508	0.319644	0.00487792
AT2G40460	proton-dependent oligopeptide transport (POT) family protein	-0.274147	-0.854718	-0.430963	-0.942186	0.956432	0.0227612	0.443976	0.00285498
AT2G40475	similar to unknown protein [Arabidopsis thaliana] (TAIR:AT5G01790); similar to Os01g0166500 [Oryza sativa (japonica cultivar-group)] (GB:NP_001042116); similar to hypothetical protein MtrDRAFT_AC135801g20v1 [Medicago truncatula] (GB:ABE82186); similar to	-0.0579816	-0.0579548	-0.31593	-0.423493	0.995318	0.912798	0.328159	0.04072
AT2G40600	appr-1-p processing enzyme family protein	0.0364415	0.123599	0.143605	0.285772	0.995318	0.641209	0.706512	0.0578772
AT2G40940	ERS, ERS1 | ERS1 (ETHYLENE RESPONSE SENSOR 1); receptor	0.385285	0.339232	0.621006	0.823188	0.255312	0.167165	0.00183942	2.64611e-05
AT2G41090	calmodulin-like calcium-binding protein, 22 kDa (CaBP-22)	0.246847	0.70051	0.26796	-0.09268	0.967031	0.0739953	0.77144	0.920176
AT2G41100	ATCAL5, TCH3 | TCH3 (TOUCH 3)	3.51986	3.2393	3.45306	2.10753	0.0140317	0.00708799	0.00286715	0.0511192
AT2G41230	similar to ARL (ARGOS-LIKE) [Arabidopsis thaliana] (TAIR:AT2G44080); similar to hypothetical protein LOC_Os12g10750 [Oryza sativa (japonica cultivar-group)] (GB:ABA96704); similar to Os11g0247000 [Oryza sativa (japonica cultivar-group)] (GB:NP_001067611)	0.928522	0.809087	2.5677	1.67816	0.356527	0.205044	7.21086e-06	0.000449562
AT2G41380	embryo-abundant protein-related	0.136254	0.0820005	0.0791729	0.24134	0.918835	0.754747	0.885028	0.0806285
AT2G41410	calmodulin, putative	0.666792	0.510296	0.434134	0.662547	0.151188	0.175939	0.322075	0.0161951
AT2G41730	similar to unknown protein [Arabidopsis thaliana] (TAIR:AT5G24640)	0.199202	-0.0439309	2.16716	1.85531	0.995318	0.988847	0.0793837	0.0782259
AT2G41810	similar to unknown protein [Arabidopsis thaliana] (TAIR:AT2G41800); similar to Os03g0807700 [Oryza sativa (japonica cultivar-group)] (GB:NP_001051644); similar to unknown [Ricinus communis] (GB:CAB02653); contains InterPro domain Galactose-binding like;	-0.0108188	0.139683	0.455916	-0.0673809	0.999138	0.746138	0.096258	0.916668
AT2G41980	seven in absentia (SINA) family protein	-0.0162808	-0.112481	-0.111379	-0.327153	0.998058	0.612273	0.746278	0.00779751
AT2G41990	similar to unknown protein [Arabidopsis thaliana] (TAIR:AT4G35170); similar to H0814G112 [Oryza sativa (indica cultivar-group)] (GB:CAJ86345); similar to CAA30379 protein [Oryza sativa] (GB:CAB53482)	-0.147738	-0.392221	-0.117569	-0.703699	0.976522	0.136963	0.885449	0.000512199
AT2G42110	similar to Os03g0128300 [Oryza sativa (japonica cultivar-group)] (GB:NP_001048839); contains domain SOX9B (PTHR10270:SF18); contains domain SOX TRANSCRIPTION FACTORS (PTHR10270)	-0.0321425	-0.116841	-0.0379429	-0.511848	0.997419	0.786222	0.978206	0.0127943
AT2G42290	leucine-rich repeat family protein	-0.114767	-0.234912	-0.203555	-0.470095	0.974782	0.271521	0.446411	0.00177126
AT2G42300	basic helix-loop-helix (bHLH) family protein	0.0216315	-0.086131	-0.168259	-0.280244	0.997481	0.776841	0.602771	0.0677329
AT2G42360	zinc finger (C3HC4-type RING finger) family protein	-0.0205776	0.262636	0.115701	0.545905	0.998058	0.326737	0.874832	0.00262125
AT2G42380	bZIP transcription factor family protein	-0.414391	-0.22574	-0.197629	-0.349237	0.241749	0.459272	0.673761	0.0831854
AT2G42570	similar to unknown protein [Arabidopsis thaliana] (TAIR:AT2G31110.2); similar to unknown [Pisum sativum] (GB:ABA29158); contains InterPro domain Protein of unknown function DUF231, plant; (InterPro:IPR004253)	0.0379652	-0.11534	0.0241299	-0.414666	0.995318	0.757047	0.985903	0.0262983
AT2G42670	similar to unknown protein [Arabidopsis thaliana] (TAIR:AT3G58670.2); similar to OSJNBb0040D15 [Oryza sativa (japonica cultivar-group)] (GB:CAE04411.2); similar to Os04g0151900 [Oryza sativa (japonica cultivar-group)] (GB:NP_001052116); similar to H0820C	0.025942	-0.0952037	-0.024976	0.321816	0.995318	0.677894	0.97346	0.00737524
AT2G42790	CSY3 | CSY3 (CITRATE SYNTHASE 3); citrate (SI)-synthase	0.127891	0.0713481	0.436674	0.529257	0.979353	0.865986	0.0406037	0.00337963
AT2G42840	PDF1 | PDF1 (PROTODERMAL FACTOR 1)	-0.0841228	-0.0354109	-0.067706	-0.445341	0.982721	0.924315	0.915735	0.001327
AT2G42870	similar to unknown protein [Arabidopsis thaliana] (TAIR:AT3G58850); similar to hypothetical protein [Oryza sativa (japonica cultivar-group)] (GB:BAB89478); contains InterPro domain Helix-loop-helix DNA-binding; (InterPro:IPR011598)	0.0864185	0.119532	0.3029	0.423202	0.992196	0.761991	0.332324	0.0325217
AT2G43000	ANAC042 | ANAC042 (Arabidopsis NAC domain containing protein 42); transcription factor	0.0334476	0.448925	0.759203	1.19357	0.99617	0.0389949	0.00019199	1.33704e-07
AT2G43010	SRL2, PIF4 | PIF4 (PHYTOCHROME INTERACTING FACTOR 4); DNA binding / transcription factor	0.058183	-0.406126	0.0440905	-0.673779	0.995318	0.337496	0.983205	0.0179299
AT2G43020	ATPAO2 | ATPAO2 (POLYAMINE OXIDASE 2); amine oxidase	-0.180022	-0.0576149	0.0258837	-0.36295	0.932221	0.905977	0.984842	0.0647172
AT2G43080	AT-P4H-1 | AT-P4H-1 (A. THALIANA P4H ISOFORM 1); oxidoreductase, acting on paired donors, with incorporation or reduction of molecular oxygen, 2-oxoglutarate as one donor, and incorporation of one atom each of oxygen into both donors / procollagen-prolin	-0.0513382	0.290242	0.202122	0.462041	0.994323	0.220563	0.579391	0.00654701
AT2G43140	DNA binding / transcription factor	0.588628	0.93618	0.633865	0.822946	0.665197	0.0476835	0.282222	0.0360517
AT2G43510	ATTI1 | ATTI1 (ARABIDOPSIS THALIANA TRYPSIN INHIBITOR PROTEIN 1)	-0.212454	0.220454	0.967827	2.19662	0.992196	0.839915	0.124118	2.75773e-05
AT2G43520	ATTI2 | ATTI2 (ARABIDOPSIS THALIANA TRYPSIN INHIBITOR PROTEIN 2); trypsin inhibitor	0.0499181	0.0309624	-0.104069	0.644647	0.995318	0.950723	0.884806	0.000285839
AT2G43535	trypsin inhibitor, putative	0.0387681	-0.744886	-0.893236	-0.32539	0.996672	0.00284549	0.000253336	0.19487
AT2G43570	chitinase, putative	0.167442	0.667673	1.95762	2.51376	0.980989	0.0367616	8.05721e-08	5.30762e-10
AT2G43590	chitinase, putative	0.178071	1.63098	3.70981	4.55491	0.992196	0.000955721	8.66068e-09	9.10458e-11
AT2G43610	glycoside hydrolase family 19 protein	-0.0273855	-0.0696644	0.352167	0.626042	0.998058	0.929506	0.536653	0.0297298
AT2G43620	chitinase, putative	0.537775	2.17214	3.44293	2.90518	0.951767	0.00209022	5.2551e-06	1.59144e-05
AT2G43680	IQD14 | IQD14; calmodulin binding	0.00471617	-0.144951	0.0728359	0.347551	0.999565	0.603785	0.924775	0.0280849
AT2G43820	GT, UGT74F2 | GT/UGT74F2 (UDP-GLUCOSYLTRANSFERASE 74F2); UDP-glucosyltransferase/ UDP-glycosyltransferase/ transferase, transferring glycosyl groups / transferase, transferring hexosyl groups	0.409366	-0.0553093	0.405347	1.00011	0.69271	0.944771	0.383881	0.000461786
AT2G43970	La domain-containing protein	-0.0396982	0.228177	0.154748	0.324696	0.995318	0.333216	0.713431	0.0466261
AT2G43990	similar to hypothetical protein-signal peptide prediction [Rhodopirellula baltica SH 1] (GB:NP_870028)	0.0102921	0.0548937	0.023406	-0.346719	0.998112	0.864527	0.981765	0.0108123
AT2G44080	ARL | ARL (ARGOS-LIKE)	1.44053	-0.00358588	1.54824	1.96095	0.00257787	0.997233	9.57708e-05	1.29395e-06
AT2G44100	ATGDI1 (Arabidopsis thaliana guanosine diphosphate dissociation inhibitor 1)	0.0392232	0.269716	0.250045	0.164609	0.994284	0.0811448	0.11177	0.276111
AT2G44180	MAP2A | MAP2A (METHIONINE AMINOPEPTIDASE 2A); methionyl aminopeptidase	-0.0163889	0.0170197	0.255747	0.385575	0.998058	0.965468	0.115951	0.00222266
AT2G44190	similar to unknown protein [Arabidopsis thaliana] (TAIR:AT3G60000); similar to streptococcal hemagglutinin-like protein [Oryza sativa (japonica cultivar-group)] (GB:BAD29665); contains InterPro domain Protein of unknown function DUF566; (InterPro:IPR0075	-0.167293	0.148876	-0.190775	-0.488662	0.958311	0.687667	0.711298	0.0117276
AT2G44230	similar to unknown protein [Arabidopsis thaliana] (TAIR:AT2G44260); similar to Protein of unknown function DUF946, plant [Medicago truncatula] (GB:ABE82110); contains InterPro domain Protein of unknown function DUF946, plant; (InterPro:IPR009291)	-0.0046956	-0.106047	-0.255685	-0.613777	0.999616	0.85336	0.675613	0.0126293
AT2G44300	lipid transfer protein-related	0.0594377	0.05812	-0.194029	-0.675837	0.995318	0.914691	0.735426	0.00129883
AT2G44370	DC1 domain-containing protein	0.0785396	0.329109	0.19363	0.550599	0.992196	0.231373	0.709678	0.00503288
AT2G44430	DNA-binding bromodomain-containing protein	0.0243088	-0.214293	-0.281145	-0.0315574	0.995318	0.22031	0.069241	0.934551
AT2G44450	glycosyl hydrolase family 1 protein	0.00182711	0.126402	-0.0423288	-0.605394	0.999968	0.723788	0.971673	0.00109313
AT2G44480	glycosyl hydrolase family 1 protein	-0.0619511	0.206908	0.532614	1.14988	0.995318	0.659309	0.0905761	2.56019e-05
AT2G44490	PEN2 | PEN2 (PENETRATION 2); hydrolase, hydrolyzing O-glycosyl compounds	1.02763	1.46881	1.3822	2.12207	0.00487936	1.75049e-05	1.60972e-05	7.89574e-09
AT2G44900	armadillo/beta-catenin repeat family protein / F-box family protein	0.140717	-0.289433	0.0228958	-0.0373246	0.898787	0.0771314	0.979513	0.923404
AT2G44910	homeobox-leucine zipper protein 4 (HB-4) / HD-ZIP protein 4	-0.333607	-0.472453	-0.389874	-0.175233	0.673061	0.0986094	0.224661	0.664409
AT2G44940	AP2 domain-containing transcription factor TINY, putative	-0.166932	-0.352047	-0.334261	-0.464311	0.949387	0.167019	0.209745	0.0126293
AT2G44970	lipase-related	-0.0191465	0.0779583	0.166798	0.295835	0.998058	0.812442	0.64353	0.0630444
AT2G45010	similar to unknown protein [Arabidopsis thaliana] (TAIR:AT5G51400); similar to unknown [Hordeum vulgare subsp. vulgare] (GB:AAS58477); contains InterPro domain Protein of unknown function Cys-rich; (InterPro:IPR006461)	0.0566913	0.117481	0.102855	0.193298	0.992196	0.509125	0.722958	0.0911638
AT2G45050	zinc finger (GATA type) family protein	0.0757401	-0.240127	-0.275841	-0.43665	0.992196	0.402422	0.367658	0.0184715
AT2G45180	protease inhibitor/seed storage/lipid transfer protein (LTP) family protein	-0.297375	-0.291262	-0.201481	-0.393129	0.347176	0.140479	0.445567	0.00740612
AT2G45190	FIL, YAB1, AFO | AFO (ABNORMAL FLORAL ORGANS); transcription factor	-0.055917	-0.0685469	-0.0786263	-0.357786	0.992196	0.825829	0.898394	0.0109314
AT2G45310	GAE4 | GAE4 (UDP-D-GLUCURONATE 4-EPIMERASE 4); catalytic	-0.294892	-0.407885	-0.333287	-0.418414	0.810664	0.196263	0.390691	0.0885209
AT2G45400	dihydroflavonol 4-reductase family / dihydrokaempferol 4-reductase family	-0.124341	-0.166221	-0.377295	-0.40055	0.980898	0.60805	0.100045	0.0285377
AT2G45470	AGP8, FLA8 | FLA8 (Arabinogalactan protein 8)	-0.0808125	-0.324175	-0.177737	-0.279011	0.979353	0.0161423	0.336085	0.0149269
AT2G45570	CYP76C2 | CYP76C2 (cytochrome P450, family 76, subfamily C, polypeptide 2); oxygen binding	-0.0309141	-0.0781216	0.308796	0.600845	0.996936	0.841058	0.210838	0.000675136
AT2G45590	protein kinase family protein	0.0658334	-0.197594	-0.0250182	-0.225536	0.992196	0.276516	0.97542	0.0972001
AT2G45680	TCP family transcription factor, putative	-0.464772	-0.226025	-0.173355	-0.336248	0.0665064	0.382146	0.682741	0.0554941
AT2G45720	armadillo/beta-catenin repeat family protein	0.0563507	-0.180979	-0.049931	-0.411231	0.992326	0.457466	0.953943	0.0065292
AT2G45820	DNA-binding protein, putative	-0.0414752	-0.255805	-0.168527	-0.172165	0.992196	0.0590968	0.336561	0.163519
AT2G45900	similar to unknown protein [Arabidopsis thaliana] (TAIR:AT3G61380); similar to conserved hypothetical protein [Medicago truncatula] (GB:ABD32828); contains domain PHOSPHATIDYLINOSITOL N-ACETYLGLUCOSAMINYLTRANSFERASE SUBUNIT P (DOWN SYNDROME CRITICAL REGI	-0.181609	0.333854	-0.186432	-0.595518	0.982333	0.492788	0.879592	0.0513863
AT2G45970	LCR, CYP86A8 | CYP86A8 (LACERATA); fatty acid (omega-1)-hydroxylase/ oxygen binding	-0.266565	-0.0965538	-0.297989	-0.449242	0.341198	0.702495	0.0635631	0.00080518
AT2G46060	transmembrane protein-related	0.00989353	0.0249532	0.116649	0.282168	0.998112	0.949743	0.771287	0.0413604
AT2G46140	late embryogenesis abundant protein, putative / LEA protein, putative	-0.0100402	0.403301	1.24798	1.87567	0.999314	0.30294	6.81306e-05	6.36593e-08
AT2G46150	similar to unknown protein [Arabidopsis thaliana] (TAIR:AT3G54200); similar to plant cell wall protein SlTFR88 [Lycopersicon esculentum] (GB:ABF39005); contains InterPro domain Harpin-induced 1; (InterPro:IPR010847)	-0.10027	0.417316	0.931358	1.47665	0.995318	0.529074	0.0484104	0.000307631
AT2G46200	similar to zinc finger (C3HC4-type RING finger) protein-related [Arabidopsis thaliana] (TAIR:AT2G35330); similar to programmed cell death 7 [Danio rerio] (GB:NP_001003415); similar to Programmed cell death 7 [Danio rerio] (GB:AAH93108.2); similar to Os01	-0.0562917	0.0532624	0.251129	0.248722	0.992196	0.869248	0.189606	0.0888269
AT2G46270	GBF3 | GBF3 (G-BOX BINDING FACTOR 3); transcription factor	0.177635	0.0193195	0.049002	0.650659	0.986104	0.984165	0.981931	0.0287019
AT2G46450	CNGC12, ATCNGC12 | ATCNGC12 (cyclic nucleotide gated channel 12); cyclic nucleotide binding / ion channel	0.112662	0.0688664	0.340898	0.454246	0.992196	0.908063	0.376616	0.0583416
AT2G46570	LAC6 | LAC6 (laccase 6); copper ion binding / oxidoreductase	-0.000456209	-0.381437	-0.253279	-0.0429443	0.999968	0.0644282	0.341596	0.932435
AT2G46600	calcium-binding protein, putative	1.79682	1.00751	1.23526	0.809109	0.00491951	0.0948465	0.0223969	0.113698
AT2G46620	AAA-type ATPase family protein	0.083982	0.247879	0.495219	0.799954	0.992196	0.316039	0.00899535	1.60333e-05
AT2G46840	similar to 3' exoribonuclease family domain 1 protein-related [Arabidopsis thaliana] (TAIR:AT2G47220); similar to expressed protein [Oryza sativa (japonica cultivar-group)] (GB:ABG22525); similar to Os11g0552100 [Oryza sativa (japonica cultivar-group)] (	-0.0435786	-0.280856	-0.341993	-0.12525	0.995318	0.175226	0.0640194	0.636577
AT2G47130	short-chain dehydrogenase/reductase (SDR) family protein	-0.102352	0.331349	0.652344	0.883392	0.980989	0.122518	0.000352984	2.67509e-06
AT2G47240	long-chain-fatty-acid--CoA ligase family protein / long-chain acyl-CoA synthetase family protein	-0.112553	0.0152324	0.184071	0.352965	0.980989	0.979279	0.658427	0.0474949
AT2G47440	DNAJ heat shock N-terminal domain-containing protein	-0.469302	-0.274483	-0.0440233	-0.14498	0.0461748	0.224354	0.963583	0.589429
AT2G47490	mitochondrial substrate carrier family protein	-0.0366868	-0.0455896	-0.0541564	-0.393182	0.995318	0.907831	0.950048	0.00920037
AT2G47500	microtubule motor	-0.0657219	-0.0212268	-0.0420208	-0.487302	0.994323	0.975631	0.97542	0.0216818
AT2G47520	AP2 domain-containing transcription factor, putative	0.118719	-0.196564	2.13218	2.11087	0.998058	0.932333	0.0246883	0.0097617
AT2G47630	esterase/lipase/thioesterase family protein	-0.0403964	-0.260599	-0.104408	-0.302049	0.995318	0.188761	0.842674	0.0415084
AT2G47710	universal stress protein (USP) family protein	0.14097	-0.0529978	0.186909	0.291706	0.931951	0.876545	0.475774	0.0447839
AT2G47730	GST6, ATGSTF5, GSTF8, ATGSTF8 | ATGSTF8 (GLUTATHIONE S-TRANSFERASE 8); glutathione transferase	0.189485	0.393201	0.620383	0.514178	0.795398	0.0240144	0.000183469	0.000574288
AT2G47800	EST3, ATMRP4 | ATMRP4 (Arabidopsis thaliana multidrug resistance-associated protein 4)	-0.0368917	0.025822	0.302984	0.491122	0.997096	0.968881	0.383806	0.0180419
AT2G47920	kinase interacting family protein	0.0224815	-0.209503	-0.393559	-0.574643	0.998112	0.682313	0.385009	0.0369928
AT2G47930	AGP26, ATAGP26 | AGP26/ATAGP26 (ARABINOGALACTAN PROTEINS 26)	-0.476108	-0.358198	-0.210396	-0.195265	0.011246	0.0308411	0.345272	0.237473
AT3G01290	band 7 family protein	0.161032	0.471026	0.745219	1.67419	0.995318	0.717401	0.629122	0.0118638
AT3G01310	acid phosphatase	0.0912672	0.0751078	0.0173782	0.486325	0.992196	0.875039	0.988911	0.0143366
AT3G01320	similar to paired amphipathic helix repeat-containing protein [Arabidopsis thaliana] (TAIR:AT1G70060); similar to ATSIN3/SIN3 (Arabidopsis thaliana sin3 homolog) [Arabidopsis thaliana] (TAIR:AT1G24190); similar to unknown protein [Arabidopsis thaliana] (	-0.03108	0.342634	-0.0920418	0.0569309	0.995318	0.0391958	0.861705	0.876453
AT3G01410	RNase H domain-containing protein	-0.0782257	-0.104337	-0.091692	-0.505189	0.992196	0.811773	0.929925	0.0126818
AT3G01440	oxygen evolving enhancer 3 (PsbQ) family protein	-0.0921438	-0.329389	-0.491122	0.0461324	0.992196	0.26017	0.0449934	0.944268
AT3G01470	ATHB1, HD-ZIP-1, HAT5, ATHB-1 | ATHB-1 (Homeobox-leucine zipper protein HAT5); transcription factor	-0.17427	-0.631129	0.482172	1.04042	0.992196	0.285951	0.587808	0.0110144
AT3G01550	triose phosphate/phosphate translocator, putative	0.00488165	-0.645401	-0.0327118	-0.375465	0.999616	0.0723539	0.987181	0.293785
AT3G01820	adenylate kinase family protein	-0.00921133	0.200142	0.109849	0.354695	0.999138	0.450398	0.865975	0.0360228
AT3G01970	ATWRKY45, WRKY45 | WRKY45 (WRKY DNA-binding protein 45); transcription factor	0.0200442	-0.136302	0.075825	0.255166	0.997419	0.531405	0.887364	0.0578338
AT3G02070	OTU-like cysteine protease family protein	0.17062	0.43188	0.141378	0.405949	0.932221	0.0397244	0.799357	0.019228
AT3G02120	hydroxyproline-rich glycoprotein family protein	-0.0776538	-0.0582372	0.16636	-0.304667	0.992196	0.876347	0.654847	0.0591627
AT3G02360	6-phosphogluconate dehydrogenase family protein	0.105575	0.113023	0.18378	0.351897	0.967031	0.633871	0.413503	0.00657378
AT3G02550	LBD41 | LOB domain protein 41 / lateral organ boundaries domain protein 41 (LBD41)	-0.0859463	0.33469	0.678572	1.6159	0.997419	0.777125	0.575068	0.00457327
AT3G02640	similar to unknown protein [Arabidopsis thaliana] (TAIR:AT5G16250); similar to conserved hypothetical protein [Medicago truncatula] (GB:ABE78001)	-0.0648377	-0.167183	-0.128834	-0.499421	0.992196	0.409782	0.70755	0.000234056
AT3G02800	phosphoprotein phosphatase	0.171481	0.122229	0.199148	0.431056	0.91899	0.698216	0.562112	0.00859172
AT3G02830	ZFN1 | ZFN1 (ZINC FINGER PROTEIN 1); nucleic acid binding	-0.0315704	-0.388144	-0.197207	-0.0598392	0.995318	0.0543998	0.559591	0.896683
AT3G02840	immediate-early fungal elicitor family protein	0.32075	0.410637	0.302007	1.62291	0.992196	0.725065	0.911549	0.00624306
AT3G02920	replication protein-related	-0.0169859	-0.322222	-0.117406	-0.291069	0.998058	0.0327694	0.730324	0.0200745
AT3G03000	calmodulin, putative	0.0384473	0.177254	0.2274	0.325532	0.995318	0.555662	0.495247	0.0791002
AT3G03020	unknown protein	0.191193	0.56921	0.581631	0.689642	0.967031	0.0576071	0.041227	0.00417449
AT3G03130	similar to unknown protein [Arabidopsis thaliana] (TAIR:AT5G17160); similar to hypothetical protein MtrDRAFT_AC144806g2v1 [Medicago truncatula] (GB:ABE91887)	-0.103156	-0.0912694	-0.0381243	-0.435096	0.98375	0.798652	0.971944	0.00972925
AT3G03680	C2 domain-containing protein	-0.0912802	-0.331469	-0.0968347	-0.456467	0.992196	0.189745	0.906498	0.0129108
AT3G03770	leucine-rich repeat transmembrane protein kinase, putative	-0.128296	-0.523949	-0.105539	-0.287915	0.988453	0.0602182	0.922971	0.31372
AT3G04000	short-chain dehydrogenase/reductase (SDR) family protein	0.0816234	-0.319971	0.273008	0.992229	0.992196	0.31428	0.523612	2.55084e-05
AT3G04110	ATGLR1, GLR1 | GLR1 (GLUTAMATE RECEPTOR 1)	0.142933	0.641901	0.652062	1.02823	0.980898	0.00720199	0.00472878	9.43991e-06
AT3G04210	disease resistance protein (TIR-NBS class), putative	0.24238	0.170285	0.318843	0.494845	0.733051	0.563506	0.174027	0.00379559
AT3G04240	SEC | SEC (SECRET AGENT); transferase, transferring glycosyl groups	-0.0314155	0.0778252	0.277275	0.13075	0.995318	0.735081	0.0447497	0.41724
AT3G04290	ATLTL1, LTL1 | ATLTL1/LTL1 (LI-TOLERANT LIPASE 1); carboxylic ester hydrolase	-0.0967143	-0.299525	-0.260055	-0.569501	0.96261	0.0296826	0.0616234	8.80899e-06
AT3G04480	endoribonuclease	-0.146763	0.0777817	0.227953	0.206715	0.818825	0.735534	0.13744	0.0979079
AT3G04720	HEL, PR-4, PR4 | PR4 (PATHOGENESIS-RELATED 4)	0.0957722	0.37866	1.90755	2.9617	0.995318	0.591134	4.57489e-05	2.37726e-08
AT3G05140	protein kinase family protein	0.147579	-0.240171	-0.203506	-0.365653	0.967031	0.392031	0.628445	0.0526644
AT3G05200	ATL6 | ATL6 (Arabidopsis T?xicos en Levadura 6); protein binding / zinc ion binding	0.561844	0.232305	0.77223	1.03214	0.64255	0.745895	0.0849904	0.00409287
AT3G05330	ATN | ATN (A. THALIANA TAN1)	-0.00129311	-0.080657	0.00400092	-0.566426	0.999968	0.823382	0.99714	0.000745634
AT3G05490	RALFL22 | RALFL22 (RALF-LIKE 22)	-0.204775	-0.322972	0.00847905	-0.328939	0.853749	0.175939	0.993057	0.0731463
AT3G05750	similar to unknown protein [Arabidopsis thaliana] (TAIR:AT5G26910); similar to unknown protein [Arabidopsis thaliana] (TAIR:AT3G58650); similar to Os03g0831700 [Oryza sativa (japonica cultivar-group)] (GB:NP_001051796); similar to Os03g0302900 [Oryza sat	-0.053423	0.198407	-0.0216224	0.31146	0.992799	0.392031	0.983929	0.0439124
AT3G05890	RCI2B | RCI2B (RARE-COLD-INDUCIBLE 2B)	-0.186884	-0.57877	-0.225461	-1.10706	0.994284	0.57455	0.946231	0.0755307
AT3G05900	neurofilament protein-related	-0.503803	-0.686216	-0.556233	-0.405415	0.180968	0.0061825	0.0276847	0.0779348
AT3G05910	pectinacetylesterase, putative	-0.185043	-0.249949	-0.101248	-0.262298	0.627393	0.092745	0.76678	0.0250116
AT3G05970	LACS6 | LACS6 (LONG-CHAIN ACYL-COA SYNTHETASE 6)	-0.016384	0.12099	0.149077	0.199328	0.997481	0.509319	0.454492	0.0911275
AT3G06030	MAPKKK12, ANP3 | ANP3 (Arabidopsis NPK1-related protein kinase 3); kinase	0.00483394	-0.0485689	-0.0590763	-0.496734	0.999565	0.904644	0.947768	0.00170038
AT3G06035	Identical to Putative GPI-anchored protein At3g06035 precursor [Arabidopsis Thaliana] (GB:Q84MC0;GB:Q8H7F7;GB:Q8L9J0); similar to unknown protein [Arabidopsis thaliana] (TAIR:AT5G19250); similar to Os07g0645000 [Oryza sativa (japonica cultivar-group)] (G	-0.0818209	-0.382378	-0.237452	-0.586917	0.992196	0.194995	0.638985	0.00631248
AT3G06740	zinc finger (GATA type) family protein	-0.396362	-0.225324	-0.107385	-0.712991	0.246837	0.438591	0.887364	0.000198754
AT3G06770	glycoside hydrolase family 28 protein / polygalacturonase (pectinase) family protein	-0.244757	-0.429082	0.0325186	-0.0901599	0.786861	0.0659498	0.980427	0.847685
AT3G06840	similar to unknown protein [Arabidopsis thaliana] (TAIR:AT5G49170)	-0.129267	-0.363305	-0.182797	-0.512403	0.980989	0.182732	0.739	0.00956809
AT3G07320	glycosyl hydrolase family 17 protein	-0.0918686	-0.129825	-0.0525372	-0.300427	0.987212	0.645056	0.951131	0.0595486
AT3G07360	armadillo/beta-catenin repeat family protein / U-box domain-containing protein	-0.235177	-0.46018	-0.218279	-0.271516	0.887603	0.0890869	0.677158	0.316392
AT3G07390	AIR12 | AIR12 (Auxin-Induced in Root cultures 12); extracellular matrix structural constituent	-0.0215159	0.044005	0.3238	0.666156	0.998058	0.944661	0.380181	0.00257997
AT3G07540	formin homology 2 domain-containing protein / FH2 domain-containing protein	0.0040183	-0.373779	0.0309815	0.000128257	0.999616	0.0570066	0.97542	0.999637
AT3G08030	similar to unknown protein [Arabidopsis thaliana] (TAIR:AT2G41800); similar to Os03g0807700 [Oryza sativa (japonica cultivar-group)] (GB:NP_001051644); similar to unknown [Ricinus communis] (GB:CAB02653); contains InterPro domain Galactose-binding like;	0.190109	0.0713891	0.189983	0.396164	0.928714	0.87103	0.683192	0.0370109
AT3G08040	MAN1, FRD3 | FRD3 (FERRIC REDUCTASE DEFECTIVE 3); antiporter	0.0721284	0.201849	-0.176679	-0.396905	0.992196	0.474613	0.684489	0.0233716
AT3G08630	similar to alphavirus core protein family [Arabidopsis thaliana] (TAIR:AT3G08640); similar to Os01g0812900 [Oryza sativa (japonica cultivar-group)] (GB:NP_001044596); similar to unknown protein [Oryza sativa (japonica cultivar-group)] (GB:BAD68215); simi	-0.182677	-0.152865	-0.2766	-0.457276	0.795885	0.515289	0.137049	0.0013098
AT3G08680	leucine-rich repeat transmembrane protein kinase, putative	-0.138561	-0.153592	-0.0463171	-0.291286	0.912986	0.466199	0.950132	0.02764
AT3G08690	UBC11 | UBC11 (ubiquitin-conjugating enzyme 11); ubiquitin-protein ligase	0.00992223	-0.075525	0.160167	0.357625	0.999138	0.838019	0.713431	0.0316905
AT3G08710	ATH9 | ATH9 (thioredoxin H-type 9); thiol-disulfide exchange intermediate	0.318708	0.446674	0.505155	0.783162	0.731577	0.136607	0.0656636	0.000642565
AT3G08730	ATPK6, ATPK1, ATS6K1, PK6, PK1, S6K1 | ATPK1 (P70 RIBOSOMAL S6 KINASE); kinase/ protein binding	-0.269503	-0.0725753	-0.177807	-0.526602	0.38453	0.805508	0.504813	0.000257035
AT3G08750	F-box family protein	0.216347	-0.332388	-0.0155811	-0.0270662	0.468439	0.0193438	0.986054	0.943718
AT3G08760	ATSIK | ATSIK; kinase	0.198007	-0.0430963	0.116243	0.422682	0.795398	0.913836	0.824498	0.00529822
AT3G08770	LTP6 | LTP6 (Lipid transfer protein 6); lipid binding	-0.0690673	-0.076775	-0.044557	-0.460974	0.992196	0.85886	0.969397	0.0121834
AT3G09260	PSR3, PYK10 | PYK10 (phosphate starvation-response 3); hydrolase, hydrolyzing O-glycosyl compounds	-0.124448	-0.158157	-0.787931	-0.504624	0.992196	0.734495	0.0025235	0.0358018
AT3G09390	ATMT-K, ATMT-1, MT2, MT2A | MT2A (METALLOTHIONEIN 2A)	0.0308928	-0.130598	0.552278	0.939763	0.998058	0.807869	0.0740992	0.000300167
AT3G09410	pectinacetylesterase family protein	0.106916	0.268354	0.513306	0.63894	0.977766	0.184485	0.00171143	5.41279e-05
AT3G09480	histone H2B, putative	-0.125248	-0.169988	-0.31724	-0.73862	0.987212	0.665518	0.351313	0.000562643
AT3G09490	chloroplast lumen common family protein	0.118673	0.175068	0.42144	0.0355254	0.980989	0.560396	0.041227	0.949523
AT3G09520	ATEXO70H4 | ATEXO70H4 (exocyst subunit EXO70 family protein H4); protein binding	0.295086	0.476168	0.221317	0.415244	0.788311	0.10372	0.711298	0.0831854
AT3G09540	pectate lyase family protein	-0.145783	-0.592793	-0.642544	-0.357504	0.977766	0.00975893	0.00361503	0.0930295
AT3G09730	similar to unknown protein [Arabidopsis thaliana] (TAIR:AT5G61040)	-0.0790215	-0.422885	-0.0308178	-0.247843	0.992196	0.0144946	0.97346	0.129
AT3G09820	ADK1 | ADK1 (ADENOSINE KINASE 1)	0.0433192	-0.115749	-0.061184	-0.222137	0.992799	0.576369	0.908321	0.0758929
AT3G09830	protein kinase, putative	0.277844	0.64615	0.593352	0.867428	0.878278	0.0303217	0.043383	0.000613893
AT3G09940	MDHAR | MDHAR (MONODEHYDROASCORBATE REDUCTASE); monodehydroascorbate reductase (NADH)	-0.00325769	0.0390352	0.022323	-0.264789	0.999616	0.916744	0.983205	0.0796461
AT3G09980	similar to unknown protein [Arabidopsis thaliana] (TAIR:AT5G03660); similar to hypothetical protein [Ipomoea trifida] (GB:AAS79606); contains InterPro domain Protein of unknown function DUF662; (InterPro:IPR007033); contains InterPro domain t-snare; (Int	0.0162497	-0.00566774	-0.221484	-0.314422	0.998058	0.990152	0.387395	0.0447976
AT3G10310	kinesin motor protein-related	-0.0510101	-0.115434	-0.0132696	-0.400335	0.995318	0.752456	0.990607	0.0305165
AT3G10340	phenylalanine ammonia-lyase, putative	-0.03954	-0.360359	-0.58391	-0.716808	0.998058	0.417651	0.110224	0.011268
AT3G10500	ANAC053 | ANAC053 (Arabidopsis NAC domain containing protein 53); transcription factor	0.0939528	0.422293	0.642503	0.794963	0.992196	0.211644	0.0228229	0.00130516
AT3G10525	SMR1	-0.267254	-0.360155	-0.334676	-0.646129	0.878278	0.295598	0.415555	0.00632013
AT3G10720	pectinesterase, putative	0.357189	0.305921	0.925004	0.653181	0.888669	0.592893	0.0111952	0.0493553
AT3G10770	nucleic acid binding	-0.0146502	0.0839381	0.121776	0.237873	0.998058	0.699508	0.654847	0.0409678
AT3G10930	unknown protein	0.341937	0.49238	0.837224	1.60016	0.992196	0.750273	0.649928	0.0436115
AT3G11000	similar to kelch repeat-containing protein [Arabidopsis thaliana] (TAIR:AT5G01660); similar to hypothetical protein MtrDRAFT_AC158501g20v1 [Medicago truncatula] (GB:ABD33283); contains domain KELCH-RELATED PROTEINS (PTHR23230); contains domain no descrip	0.0128071	-0.0345489	-0.259834	-0.460048	0.999138	0.962863	0.640144	0.0625329
AT3G11520	CYC2, CYCB1;3 | CYCB1;3 (CYCLIN B1;3); cyclin-dependent protein kinase regulator	-0.0779254	-0.142605	-0.113572	-0.440788	0.992196	0.584449	0.823823	0.00289788
AT3G11820	AT-SYR1, ATSYP121, SYR1, ATSYR1, PEN1, SYP121 | SYP121 (syntaxin 121); t-SNARE	0.624108	0.400435	0.830041	0.93956	0.514822	0.495105	0.0523338	0.00813551
AT3G11840	U-box domain-containing protein	-0.0167503	0.266037	0.167592	1.45453	0.999138	0.690663	0.921664	9.06059e-05
AT3G12040	DNA-3-methyladenine glycosylase (MAG)	-0.00406976	0.0704614	0.361352	0.41959	0.999616	0.888183	0.205023	0.0415494
AT3G12110	ACT11 | ACT11 (ACTIN-11); structural constituent of cytoskeleton	-0.32693	-0.329132	-0.432054	-0.916843	0.514822	0.1989	0.0554075	1.08399e-05
AT3G12300	similar to Protein of unknown function DUF667 [Medicago truncatula] (GB:ABE88669); contains InterPro domain Protein of unknown function DUF667; (InterPro:IPR007714)	0.0958883	0.0561602	0.00620379	0.260183	0.967031	0.834173	0.992388	0.0325196
AT3G12490	cysteine protease inhibitor, putative / cystatin, putative	0.0931056	0.0111589	0.0737437	0.315688	0.988453	0.984094	0.931757	0.0687543
AT3G12510	similar to AGL56 (AGAMOUS LIKE-56), DNA binding / transcription factor [Arabidopsis thaliana] (TAIR:AT1G60880); similar to At3g12510-like protein [Boechera stricta] (GB:ABB89768); contains domain MADS BOX PROTEIN (PTHR11945); contains domain MADS BOX PRO	-0.090895	-0.286862	-0.10062	-0.436635	0.992196	0.276893	0.90277	0.0177586
AT3G12540	similar to unknown protein [Arabidopsis thaliana] (TAIR:AT2G39690); similar to At3g12540-like protein [Boechera stricta] (GB:ABB89771); contains InterPro domain Protein of unknown function DUF547; (InterPro:IPR006869); contains InterPro domain t-snare; (	-0.0827501	-0.105093	0.0669167	-0.283494	0.988453	0.704333	0.925745	0.0584906
AT3G12560	ATTBP2, TRFL9 | TRFL9 (TRF-LIKE 9); DNA binding	-0.011259	0.0464154	-0.0265241	-0.452402	0.998112	0.912742	0.981931	0.00481539
AT3G12700	aspartyl protease family protein	-0.1972	-0.267463	-0.231123	-0.526669	0.967031	0.505674	0.725337	0.0325852
AT3G12740	LEM3 (ligand-effect modulator 3) family protein / CDC50 family protein	0.171489	0.212127	0.430315	0.830532	0.960968	0.531405	0.0869774	9.73434e-05
AT3G12870	similar to unknown protein [Arabidopsis thaliana] (TAIR:AT5G56120); similar to hypothetical protein [Oryza sativa (japonica cultivar-group)] (GB:AAK09219); similar to Os03g0778400 [Oryza sativa (japonica cultivar-group)] (GB:NP_001051445)	0.109861	-0.0839041	-0.0219723	-0.519751	0.963804	0.750137	0.981931	0.000164673
AT3G12910	transcription factor	1.0174	1.91755	2.06505	3.73984	0.180968	0.000236088	5.90043e-05	3.23314e-09
AT3G13030	hAT dimerisation domain-containing protein	-0.0374474	0.161406	0.221696	0.43359	0.995318	0.602995	0.510858	0.0121789
AT3G13175	similar to unknown protein [Arabidopsis thaliana] (TAIR:AT4G16400)	-0.293356	-0.0993074	0.27836	0.537952	0.852792	0.865986	0.628676	0.0341415
AT3G13310	DNAJ heat shock N-terminal domain-containing protein	-0.338161	-0.150982	2.57318	2.83966	0.980989	0.907831	1.97528e-05	1.44538e-06
AT3G13330	binding	-0.100133	-0.0166094	0.213047	0.357381	0.980989	0.973673	0.427948	0.020072
AT3G13520	ATAGP12, AGP12 | AGP12 (ARABINOGALACTAN PROTEIN 12)	-0.539305	-0.560382	0.0210163	-0.0994605	0.0164711	0.00324694	0.986349	0.784449
AT3G13910	similar to unknown protein [Arabidopsis thaliana] (TAIR:AT2G19460); similar to hypothetical protein MtrDRAFT_AC152551g19v1 [Medicago truncatula] (GB:ABE86249)	0.147449	0.248396	0.700654	0.995318	0.992196	0.673526	0.0645347	0.00147405
AT3G14050	AT-RSH2, RSH2 | RSH2 (RELA-SPOT HOMOLOG); catalytic	0.0497012	-0.0774584	0.319905	0.483178	0.995318	0.862022	0.257454	0.0104683
AT3G14190	similar to unknown protein [Arabidopsis thaliana] (TAIR:AT5G12360)	0.00332587	-0.042334	-0.0707125	-0.457278	0.999616	0.892993	0.895778	0.000380787
AT3G14220	GDSL-motif lipase/hydrolase family protein	0.0983405	-0.116948	-0.194079	-0.395707	0.967031	0.587727	0.310542	0.00129883
AT3G14230	RAP2.2 | RAP2.2; DNA binding / transcription factor	0.144696	0.460918	0.498951	0.474253	0.967031	0.0367781	0.0163425	0.0089955
AT3G14620	CYP72A8 | CYP72A8 (cytochrome P450, family 72, subfamily A, polypeptide 8); oxygen binding	0.170567	0.190571	1.25434	2.67027	0.992196	0.793671	0.00113132	1.42747e-08
AT3G14720	ATMPK19 | ATMPK19 (Arabidopsis thaliana MAP kinase 19); MAP kinase	-0.086566	-0.33747	-0.283101	-0.202197	0.98655	0.0590968	0.134388	0.24363
AT3G14740	PHD finger family protein	-0.156906	-0.0310186	-0.258716	-0.590951	0.980989	0.96723	0.649928	0.0129481
AT3G14760	similar to hypothetical protein [Oryza sativa (japonica cultivar-group)] (GB:BAD28960)	-0.15915	-0.568133	-0.508717	-0.638878	0.987212	0.106895	0.169457	0.018761
AT3G14840	leucine-rich repeat family protein / protein kinase family protein	0.236383	0.284378	0.141487	0.307185	0.736027	0.221302	0.784094	0.0838618
AT3G14990	4-methyl-5(b-hydroxyethyl)-thiazole monophosphate biosynthesis protein, putative	0.219548	0.412131	1.67852	1.93093	0.992196	0.690932	0.0056747	0.000543175
AT3G15480	similar to unknown protein [Arabidopsis thaliana] (TAIR:AT1G52910); similar to fiber protein Fb34 [Gossypium barbadense] (GB:AAR07596); contains InterPro domain Protein of unknown function DUF1218; (InterPro:IPR009606)	-0.00510139	0.0234705	-0.10579	-0.212012	0.999138	0.935214	0.673761	0.04235
AT3G15490	similar to unknown protein [Arabidopsis thaliana] (TAIR:AT2G14830); similar to Os03g0710000 [Oryza sativa (japonica cultivar-group)] (GB:NP_001051046); similar to Protein of unknown function DUF292, eukaryotic [Medicago truncatula] (GB:ABE90208); contain	0.0895307	-0.0972955	0.251057	0.00113021	0.967031	0.625791	0.0611054	0.998288
AT3G15560	similar to unknown protein [Arabidopsis thaliana] (TAIR:AT3G28770); similar to Os01g0176500 [Oryza sativa (japonica cultivar-group)] (GB:NP_001042182); similar to conserved hypothetical protein [Entamoeba histolytica HM-1:IMSS] (GB:XP_656594)	-0.109774	-0.225552	-0.00351572	-0.593818	0.990337	0.492352	0.998457	0.00299886
AT3G15770	similar to unknown protein [Arabidopsis thaliana] (TAIR:AT5G25360); similar to hypothetical protein [Glycine max] (GB:AAN03467)	0.133973	0.149563	0.336446	0.343881	0.977766	0.676336	0.209605	0.0851348
AT3G16030	CES101 | CES101 (CALLUS EXPRESSION OF RBCS 101); carbohydrate binding / kinase	0.116182	-0.0477914	0.683142	1.30146	0.9932	0.962863	0.106043	0.0001698
AT3G16050	ATPDX1.2, A37 | A37 (PYRIDOXINE BIOSYNTHESIS 1.2); protein heterodimerization	-0.0666654	0.0980636	-0.0266297	-0.338868	0.992799	0.798652	0.983862	0.0773847
AT3G16190	isochorismatase hydrolase family protein	0.122481	0.10593	0.146737	0.382256	0.967031	0.717721	0.713431	0.0106096
AT3G16220	similar to nucleic acid binding [Arabidopsis thaliana] (TAIR:AT3G16230); similar to Os01g0231800 [Oryza sativa (japonica cultivar-group)] (GB:NP_001042498); similar to At3g16220-related [Medicago truncatula] (GB:ABE80927); similar to Os01g0231900 [Oryza	0.0976833	0.634975	0.350087	0.491696	0.992196	0.00686923	0.244084	0.0159179
AT3G16240	TIP2;1, DELTA-TIP1, AQP1, ATTIP2;1, DELTA-TIP | DELTA-TIP (delta tonoplast integral protein); water channel	-0.348085	-0.553358	-0.202492	-0.644168	0.818825	0.135353	0.839474	0.020815
AT3G16280	DNA binding / transcription factor	-0.0678239	-0.375573	-0.0394181	-0.374219	0.992799	0.132026	0.972985	0.053583
AT3G16370	GDSL-motif lipase/hydrolase family protein	-0.139756	-0.191442	0.151136	0.507622	0.960968	0.470344	0.738717	0.00204947
AT3G16450	jacalin lectin family protein	-0.0572263	-0.782585	-1.03308	-0.451698	0.996426	0.0361982	0.00244809	0.214443
AT3G16460	jacalin lectin family protein	-0.0565422	-0.304771	-0.418855	-0.0225703	0.995318	0.271521	0.0817194	0.970544
AT3G16530	legume lectin family protein	1.49512	3.92569	5.13771	5.40084	0.0636603	4.40037e-07	3.35844e-09	2.53631e-10
AT3G16570	RALFL23 | RALFL23 (RALF-LIKE 23)	-0.259565	-0.526556	-0.298802	-0.273224	0.731577	0.0135343	0.288652	0.199839
AT3G16690	nodulin MtN3 family protein	-0.131076	-0.440542	-0.580992	-1.26303	0.992196	0.1989	0.0536761	7.41919e-06
AT3G16770	RAP2.3, ATEBP | ATEBP/RAP2.3 (RELATED TO AP2 3); DNA binding / protein binding / transcription factor/ transcriptional activator	0.050777	-0.12323	0.166	0.475054	0.995318	0.811259	0.852735	0.056074
AT3G16870	zinc finger (GATA type) family protein	-0.329504	-0.1671	-0.262386	-0.518134	0.347176	0.547673	0.303231	0.0016389
AT3G17020	universal stress protein (USP) family protein	0.133564	0.0612723	0.319181	0.461362	0.977766	0.897901	0.244428	0.0128871
AT3G17120	similar to unknown protein [Arabidopsis thaliana] (TAIR:AT4G01960); similar to hypothetical protein MtrDRAFT_AC153352g19v1 [Medicago truncatula] (GB:ABE87668)	-0.219399	-0.373399	-0.318317	-0.336815	0.818825	0.0994867	0.199553	0.0672018
AT3G17130	invertase/pectin methylesterase inhibitor family protein	-0.0448242	-0.782096	-0.361546	-0.533348	0.995318	0.00345113	0.331286	0.0223554
AT3G17240	LPD2 | LPD2 (LIPOAMIDE DEHYDROGENASE 2); FAD binding / dihydrolipoyl dehydrogenase/ disulfide oxidoreductase/ oxidoreductase	0.014505	0.146821	0.283374	0.316488	0.998058	0.388523	0.0276466	0.00424325
AT3G17410	serine/threonine protein kinase, putative	0.0249058	-0.11163	0.104739	0.302473	0.997419	0.706671	0.860618	0.0598348
AT3G17430	phosphate translocator-related	-0.154104	0.0499015	-0.104443	-0.215049	0.731577	0.838068	0.720389	0.055929
AT3G17470	RelA/SpoT domain-containing protein / calcium-binding EF-hand family protein	-0.164712	-0.38889	-0.0846803	-0.213454	0.92016	0.044728	0.904454	0.277219
AT3G17680	similar to unknown protein [Arabidopsis thaliana] (TAIR:AT1G48405); similar to Putative kinase interacting protein, identical [Solanum demissum] (GB:AAU90326); contains InterPro domain KIP1-like; (InterPro:IPR011684)	0.0181008	-0.11997	-0.00416976	-0.210801	0.997419	0.543563	0.995541	0.0884075
AT3G17700	CNGC20, ATCNGC20, CNBT1 | CNBT1 (CYCLIC NUCLEOTIDE-BINDING TRANSPORTER 1); calmodulin binding / cyclic nucleotide binding / ion channel	0.214296	0.931893	0.79484	1.45615	0.967031	0.00279321	0.00888639	2.86182e-06
AT3G17770	dihydroxyacetone kinase family protein	0.192277	0.0970421	0.194273	0.268625	0.801913	0.743478	0.489792	0.0916127
AT3G18035	HON4 | HON4; DNA binding	-0.0508503	-0.147525	-0.0378054	-0.278561	0.992196	0.466199	0.957629	0.028407
AT3G18080	glycosyl hydrolase family 1 protein	0.055318	0.0236238	0.247075	0.600789	0.995318	0.970237	0.534964	0.002496
AT3G18370	C2 domain-containing protein	0.232999	0.281893	0.4644	0.750356	0.731577	0.21427	0.0126714	2.61405e-05
AT3G18490	aspartyl protease family protein	-0.0303155	-0.324618	-0.300986	-0.127928	0.995318	0.0589606	0.0783205	0.564692
AT3G18560	similar to unknown protein [Arabidopsis thaliana] (TAIR:AT1G49000); similar to Os02g0711400 [Oryza sativa (japonica cultivar-group)] (GB:NP_001047903); similar to hypothetical protein [Oryza sativa (japonica cultivar-group)] (GB:BAD45365)	0.226873	0.542927	0.396969	0.518887	0.932221	0.0642114	0.253035	0.0289448
AT3G18830	ATPLT5 | ATPLT5 (POLYOL TRANSPORTER 5); D-ribose transporter/ D-xylose transporter/ carbohydrate transporter/ galactose transporter/ glucose transporter/ glycerol transporter/ hydrogen:sugar symporter/ mannitol transporter/ monosaccharide transporter/ my	0.870789	1.65117	1.51703	2.58356	0.157889	0.000148036	0.000227953	4.88006e-08
AT3G19010	oxidoreductase, 2OG-Fe(II) oxygenase family protein	0.207021	0.714746	1.07121	1.5747	0.992799	0.427526	0.169762	0.0056968
AT3G19210	ATRAD54, CHR25 | ATRAD54/CHR25 (ARABIDOPSIS HOMOLOG OF RAD54); ATP binding / DNA binding / helicase	0.0341236	0.0344894	-0.0883052	-0.298827	0.995318	0.93355	0.885028	0.0464558
AT3G19260	LAG1 HOMOLOG 2 | LAG1 HOMOLOG 2 (LONGEVITY ASSURANCE GENE1 HOMOLOG 2)	-0.129093	0.319484	0.41695	0.569259	0.958311	0.097638	0.0143546	0.000260665
AT3G19370	similar to transport protein-related [Arabidopsis thaliana] (TAIR:AT2G23360); similar to Prefoldin [Medicago truncatula] (GB:ABE82280); contains InterPro domain Protein of unknown function DUF869, plant; (InterPro:IPR008587)	-0.196218	-0.200584	-0.371052	-0.554847	0.946912	0.605091	0.245129	0.0101184
AT3G19450	ATCAD4, CAD-C, CAD4 | CAD4 (CINNAMYL ALCOHOL DEHYDROGENASE 4); cinnamyl-alcohol dehydrogenase	-0.0181655	-0.0522003	-0.312746	-0.136792	0.997419	0.841058	0.0179044	0.38052
AT3G19553	amino acid permease family protein	0.220744	0.2601	0.107885	0.312784	0.731577	0.231175	0.852674	0.0515762
AT3G19590	WD-40 repeat family protein / mitotic checkpoint protein, putative	0.118532	-0.0808526	0.0418607	-0.354903	0.941395	0.750656	0.953771	0.00508275
AT3G19660	similar to conserved hypothetical protein [Medicago truncatula] (GB:ABE89770)	0.180385	0.15718	0.628249	1.02292	0.977766	0.75479	0.0309778	0.000108732
AT3G19680	similar to unknown protein [Arabidopsis thaliana] (TAIR:AT1G50040); similar to IMP dehydrogenase/GMP reductase [Medicago truncatula] (GB:ABE93135); contains InterPro domain Protein of unknown function DUF1005; (InterPro:IPR010410)	-0.772147	-0.447714	-0.19411	-0.183468	0.00491951	0.0781146	0.720167	0.574479
AT3G19850	phototropic-responsive NPH3 family protein	-0.0540805	-0.136788	0.188522	0.831896	0.995318	0.750946	0.764806	0.000212461
AT3G19930	STP4 | STP4 (SUGAR TRANSPORTER 4); carbohydrate transporter/ sugar porter	0.166055	1.87839	1.68702	2.55072	0.977766	6.45899e-08	8.05721e-08	4.5891e-11
AT3G20150	kinesin motor family protein	-0.124668	-0.0455158	0.00307789	-0.559502	0.977766	0.918692	0.998457	0.00109313
AT3G20240	mitochondrial substrate carrier family protein	-0.0692621	-0.12282	-0.129092	-0.224473	0.990337	0.581278	0.683192	0.0997539
AT3G20250	APUM5 | APUM5 (ARABIDOPSIS PUMILIO 5); RNA binding	-0.00861375	0.158914	0.196815	0.466159	0.998367	0.441874	0.353451	0.00048553
AT3G20270	lipid-binding serum glycoprotein family protein	0.135596	-0.0998009	-0.0828149	0.492341	0.980989	0.827471	0.940799	0.0177035
AT3G20370	meprin and TRAF homology domain-containing protein / MATH domain-containing protein	-0.0604385	-1.06824	-1.14413	-0.667988	0.995318	4.15035e-05	9.60378e-06	0.0017136
AT3G20410	CPK9 | CPK9 (CALMODULIN-DOMAIN PROTEIN KINASE 9); calcium- and calmodulin-dependent protein kinase/ kinase	-0.0663922	0.268883	0.358131	0.380794	0.994046	0.392322	0.22548	0.0774809
AT3G20510	similar to unknown protein [Arabidopsis thaliana] (TAIR:AT1G50740); similar to hypothetical protein 11 [Plantago major] (GB:CAJ34819); similar to Os03g0584300 [Oryza sativa (japonica cultivar-group)] (GB:NP_001050565); similar to Os03g0568500 [Oryza sati	0.112705	0.348259	0.552385	0.745414	0.988453	0.205044	0.0152928	0.000314953
AT3G20670	histone H2A, putative	-0.0306366	-0.0243569	-0.0864206	-0.385314	0.995318	0.947434	0.860618	0.00258334
AT3G20770	EIN3 | EIN3 (ETHYLENE-INSENSITIVE3); transcription factor	0.0866167	0.0924516	0.0900548	0.27333	0.967031	0.635063	0.785053	0.0100867
AT3G20820	leucine-rich repeat family protein	-0.0657401	-0.187614	-0.0815704	-0.257777	0.992196	0.385916	0.891079	0.0857244
AT3G21190	similar to unknown protein [Arabidopsis thaliana] (TAIR:AT1G51630); similar to Os09g0498800 [Oryza sativa (japonica cultivar-group)] (GB:NP_001063569); similar to unknown [Flaveria brownii] (GB:AAW56451); contains InterPro domain Protein of unknown funct	-0.395023	-0.182635	-0.164217	-0.303423	0.180968	0.520677	0.719263	0.0946197
AT3G21390	mitochondrial substrate carrier family protein	-0.0842197	-0.328854	-0.130816	0.170562	0.980989	0.0367781	0.692934	0.298772
AT3G21520	similar to unknown protein [Arabidopsis thaliana] (TAIR:AT3G21550); similar to Os07g0645300 [Oryza sativa (japonica cultivar-group)] (GB:NP_001060454); similar to Os03g0370400 [Oryza sativa (japonica cultivar-group)] (GB:NP_001050198); similar to unknown	0.0724175	0.774861	0.515371	0.868658	0.9932	0.001419	0.0369429	9.43256e-05
AT3G21630	protein kinase family protein	0.0437101	0.309273	0.356551	0.457051	0.994323	0.092745	0.0339846	0.00159961
AT3G21670	nitrate transporter (NTP3)	-0.122843	-0.508604	-0.177983	-0.748618	0.992196	0.254342	0.895778	0.0173609
AT3G21750	UDP-glucoronosyl/UDP-glucosyl transferase family protein	0.177025	0.0399268	0.292991	0.306822	0.828594	0.915915	0.118435	0.037881
AT3G21790	UDP-glucoronosyl/UDP-glucosyl transferase family protein	0.0413025	0.0328195	0.108167	0.389294	0.995318	0.946365	0.87686	0.0230872
AT3G21950	S-adenosyl-L-methionine:carboxyl methyltransferase family protein	0.03168	-0.266559	-0.705979	-0.691904	0.998058	0.528017	0.0135615	0.00578618
AT3G21960	receptor-like protein kinase-related	0.0686723	-0.0844616	0.0677342	0.27352	0.992196	0.766932	0.917781	0.0591627
AT3G22060	receptor protein kinase-related	0.289531	1.08057	1.82742	3.17724	0.992196	0.183756	0.00582777	3.21334e-06
AT3G22120	CWLP | CWLP (CELL WALL-PLASMA MEMBRANE LINKER PROTEIN); lipid binding	-0.00618355	0.116415	0.150094	0.532497	0.999565	0.776814	0.827041	0.00680189
AT3G22160	VQ motif-containing protein	0.44027	0.168526	0.499927	1.05373	0.407236	0.702736	0.0793837	2.56019e-05
AT3G22200	GABA-T, POP2 | POP2 (POLLEN-PISTIL INCOMPATIBILITY 2); 4-aminobutyrate transaminase	-0.0040989	-0.0985468	-0.222034	-0.224145	0.999565	0.681224	0.22548	0.099754
AT3G22260	OTU-like cysteine protease family protein	-0.113041	-0.168704	0.250183	0.357714	0.980989	0.574201	0.386013	0.0422844
AT3G22370	ATAOX1A, AOX1A | AOX1A (alternative oxidase 1A); alternative oxidase	0.176372	0.466329	1.90742	1.61478	0.995318	0.730238	0.0144459	0.0188581
AT3G22760	SOL1 | SOL1 (TSO1-Like); transcription factor	-0.126238	-0.296784	-0.231827	-0.350863	0.980989	0.289732	0.5714	0.0910007
AT3G22880	DMC1, ATDMC1 | ATDMC1 (RECA-LIKE GENE); ATP binding / DNA-dependent ATPase/ damaged DNA binding	0.00206799	-0.182259	-0.18767	-0.578747	0.999701	0.499274	0.602572	0.000549771
AT3G23150	ETR2 | ETR2 (ETHYLENE RESPONSE 2); receptor	0.377944	-0.108627	0.604152	0.666618	0.657287	0.845217	0.0354906	0.0062478
AT3G23230	ethylene-responsive factor, putative	0.137316	0.381561	0.367567	1.41159	0.992196	0.323991	0.41777	2.8804e-06
AT3G23240	ATERF1, ERF1 | ATERF1/ERF1 (ETHYLENE RESPONSE FACTOR 1); DNA binding / transcription factor/ transcriptional activator	0.276054	-0.0113227	0.241916	0.360114	0.669017	0.984452	0.471704	0.0570688
AT3G23250	MYB15, AtY19, AtMYB15 | AtMYB15/AtY19/MYB15 (myb domain protein 15); DNA binding / transcription factor	0.0955322	0.0529487	0.520359	1.84675	0.995318	0.965468	0.480447	2.0645e-05
AT3G23280	zinc finger (C3HC4-type RING finger) family protein / ankyrin repeat family protein	0.265817	0.0320623	0.146722	0.412422	0.514822	0.940292	0.720167	0.00642928
AT3G23340	CKL10 | CKL10 (Casein Kinase I-like 10); casein kinase I/ kinase	0.144145	-0.617259	-0.296452	-0.182756	0.947157	0.000913955	0.181823	0.408942
AT3G23410	alcohol oxidase-related	-0.459186	-0.71535	-0.458066	-0.360145	0.180968	0.00183732	0.0554348	0.0886343
AT3G23550	MATE efflux family protein	0.231248	1.01581	0.913387	1.43692	0.950835	0.000788259	0.00160663	2.16379e-06
AT3G23600	dienelactone hydrolase family protein	0.0208544	-0.00591091	0.278326	0.381937	0.998058	0.990152	0.244084	0.0188874
AT3G23670	PAKRP1L | PAKRP1L; microtubule motor	-0.129413	-0.0296942	-0.0204362	-0.462459	0.958311	0.944943	0.984851	0.00212165
AT3G23730	xyloglucan:xyloglucosyl transferase, putative / xyloglucan endotransglycosylase, putative / endo-xyloglucan transferase, putative	-0.6526	-0.327507	-0.239782	-0.610576	0.0124111	0.213732	0.525406	0.00149778
AT3G23740	similar to unknown protein [Arabidopsis thaliana] (TAIR:AT4G14120); similar to Os01g0101800 [Oryza sativa (japonica cultivar-group)] (GB:NP_001041745)	-0.311914	-0.3804	-0.212454	-0.13576	0.38453	0.0543998	0.468073	0.619043
AT3G23805	RALFL24 | RALFL24 (RALF-LIKE 24)	-0.235164	-0.392423	-0.264513	-0.493906	0.788176	0.0869248	0.378234	0.00571443
AT3G23810	SAHH2 | SAHH2 (S-ADENOSYL-L-HOMOCYSTEINE (SAH) HYDROLASE 2); adenosylhomocysteinase	-0.00613561	-0.164651	-0.142813	-0.47046	0.999138	0.524565	0.736213	0.00232182
AT3G23840	transferase family protein	-0.274292	-0.417321	-0.187766	-0.5262	0.72143	0.0869507	0.70997	0.00569688
AT3G24170	ATGR1 | ATGR1; glutathione-disulfide reductase	0.0368863	-0.0457622	0.203437	0.276991	0.995318	0.888183	0.328884	0.037297
AT3G24503	ALDH1A, REF1, ALDH2C4 | ALDH2C4 (REDUCED EPIDERMAL FLUORESCENCE1); 3-chloroallyl aldehyde dehydrogenase/ aldehyde dehydrogenase (NAD)	0.0725636	0.358247	0.910431	1.05334	0.992196	0.0476835	1.44322e-06	4.50703e-08
AT3G24510	Encodes a defensin-like (DEFL) family protein.	0.0295411	0.0526602	0.686136	0.0842025	0.995318	0.890754	9.57708e-05	0.811556
AT3G24530	AAA-type ATPase family protein / ankyrin repeat family protein	-0.250703	-0.134721	-0.101735	-0.286536	0.642765	0.651095	0.879592	0.0976887
AT3G25070	RIN4 | RIN4 (RPM1 INTERACTING PROTEIN 4)	0.283292	0.262406	0.407489	0.381191	0.644326	0.333189	0.0681109	0.0412085
AT3G25100	CDC45 | CDC45 (CELL DIVISION CYCLE 45)	-0.0861294	-0.309455	-0.120987	-0.522038	0.988453	0.115717	0.803483	0.000669552
AT3G25110	ATFATA | ATFATA (ARABIDOPSIS FATA ACYL-ACP THIOESTERASE); acyl carrier/ acyl-ACP thioesterase	-0.103767	-0.0942022	-0.102193	-0.396328	0.980898	0.757674	0.860618	0.00836448
AT3G25250	AGC2, OXI1, AGC2-1 | AGC2-1 (OXIDATIVE SIGNAL-INDUCIBLE1); kinase	0.0204262	-0.0331456	0.345906	0.585107	0.998058	0.957555	0.266528	0.00457389
AT3G25600	calmodulin, putative	0.152259	0.147953	0.553318	0.798671	0.992196	0.869183	0.387331	0.0406006
AT3G25610	haloacid dehalogenase-like hydrolase family protein	-0.0870172	0.339212	0.916108	1.64781	0.995318	0.602995	0.0307712	3.01642e-05
AT3G25710	basic helix-loop-helix (bHLH) family protein	-0.111834	-0.607327	-0.287316	-0.0541662	0.992196	0.0107574	0.425911	0.93113
AT3G25730	AP2 domain-containing transcription factor, putative	0.0758889	-0.0266777	0.173434	0.500308	0.995318	0.975382	0.867039	0.0690716
AT3G25905	CLE27 | CLE27 (CLAVATA3/ESR-RELATED 27); receptor binding	-0.260501	-0.251585	-0.0220437	-0.418984	0.888669	0.524578	0.988571	0.0987291
AT3G25980	mitotic spindle checkpoint protein, putative (MAD2)	-0.0251422	-0.149794	0.0325627	-0.532839	0.997419	0.615872	0.97542	0.00149724
AT3G26050	similar to unknown protein [Arabidopsis thaliana] (TAIR:AT3G01710); similar to Targeting for Xklp2 [Medicago truncatula] (GB:ABE84619); contains InterPro domain Targeting for Xklp2; (InterPro:IPR009675)	0.0224147	0.190143	-0.0852612	-0.497759	0.998112	0.726097	0.955893	0.0930084
AT3G26090	ATRGS1, RGS1 | RGS1 (REGULATOR OF G-PROTEIN SIGNALING 1); signal transducer	-0.0426023	0.509002	0.311733	0.480931	0.995318	0.0336357	0.323157	0.015031
AT3G26200	CYP71B22 | CYP71B22 (cytochrome P450, family 71, subfamily B, polypeptide 22); oxygen binding	0.350747	1.03215	1.25397	2.47934	0.736529	0.000421692	2.64898e-05	2.63114e-10
AT3G26210	CYP71B23 | CYP71B23 (cytochrome P450, family 71, subfamily B, polypeptide 23); oxygen binding	0.334525	0.899859	1.11797	1.67925	0.947623	0.0508908	0.00771504	3.30732e-05
AT3G26220	CYP71B3 | CYP71B3 (cytochrome P450, family 71, subfamily B, polypeptide 3); oxygen binding	0.0605013	0.262684	0.218595	0.419295	0.992196	0.228597	0.423201	0.00702388
AT3G26230	CYP71B24 | CYP71B24 (cytochrome P450, family 71, subfamily B, polypeptide 24); oxygen binding	-0.0881972	-0.00722106	0.110042	0.347663	0.979353	0.98545	0.767044	0.00569688
AT3G26300	CYP71B34 | CYP71B34 (cytochrome P450, family 71, subfamily B, polypeptide 34); oxygen binding	-0.239218	0.199675	0.0998966	0.462097	0.880466	0.602194	0.92466	0.0336881
AT3G26320	CYP71B36 | CYP71B36 (cytochrome P450, family 71, subfamily B, polypeptide 36); oxygen binding	0.0537404	-0.0387918	0.0367804	0.261748	0.992196	0.890902	0.953961	0.0203236
AT3G26460	major latex protein-related / MLP-related	-0.0923056	-0.0243496	-0.16355	-0.319926	0.992196	0.963045	0.723344	0.0755722
AT3G26490	phototropic-responsive NPH3 family protein	-0.0786551	0.000423265	-0.275661	-0.067124	0.982333	0.998434	0.0796484	0.824713
AT3G26520	SITIP, GAMMA-TIP2, TIP1;2, TIP2 | TIP2 (TONOPLAST INTRINSIC PROTEIN 2); water channel	-0.0638801	-0.31322	-0.214665	-0.340398	0.992196	0.0596256	0.303231	0.0104526
AT3G26690	ATNUDT13 | ATNUDT13 (ARABIDOPSIS THALIANA NUDIX HYDROLASE HOMOLOG 13); hydrolase	0.2882	0.275519	0.356295	0.642431	0.64255	0.305255	0.145218	0.000634356
AT3G26700	protein kinase family protein	-0.458732	0.0720953	-0.217971	-0.271818	0.0275273	0.826563	0.382492	0.0859815
AT3G26760	short-chain dehydrogenase/reductase (SDR) family protein	0.0804888	0.120463	0.0986428	0.372203	0.992196	0.702495	0.885449	0.0246233
AT3G26830	CYP71B15, PAD3 | PAD3 (PHYTOALEXIN DEFICIENT 3); oxygen binding	0.180331	0.503287	1.54798	2.76506	0.990337	0.28586	5.45855e-05	3.31611e-09
AT3G26910	hydroxyproline-rich glycoprotein family protein	0.305155	0.23032	0.14965	0.562309	0.408355	0.332337	0.732767	0.000586878
AT3G26960	similar to unknown protein [Arabidopsis thaliana] (TAIR:AT5G41050); similar to Os09g0508200 [Oryza sativa (japonica cultivar-group)] (GB:NP_001063620); similar to Os12g0472800 [Oryza sativa (japonica cultivar-group)] (GB:NP_001066754)	-0.0727493	-0.365162	-0.573379	-1.00246	0.995318	0.354945	0.0763981	0.000236662
AT3G26980	MUB4 | ubiquitin family protein	0.0778445	0.141467	0.183204	0.561756	0.992196	0.636288	0.626982	0.000773756
AT3G27020	YSL6 | YSL6 (YELLOW STRIPE LIKE 6); oligopeptide transporter	-0.00360864	-0.0461975	-0.0930115	-0.224971	0.999565	0.86517	0.804092	0.0619144
AT3G27170	ATCLC-B, CLC-B | CLC-B (chloride channel protein B); anion channel/ voltage-gated chloride channel	-0.0104008	-0.129927	0.038922	-0.687985	0.999138	0.833552	0.984566	0.0123619
AT3G27330	zinc finger (C3HC4-type RING finger) family protein	-0.167684	-0.00514379	-0.049186	-0.637381	0.963692	0.992442	0.968456	0.00152026
AT3G27360	histone H3	-0.120308	-0.146319	-0.102653	-0.463381	0.980989	0.675838	0.897242	0.0112003
AT3G27540	glycosyl transferase family 17 protein	-0.0580079	-0.35825	-0.278533	-0.126976	0.992799	0.0825106	0.244084	0.671066
AT3G27640	transducin family protein / WD-40 repeat family protein	-0.200174	-0.268663	-0.314744	-0.475703	0.923905	0.359608	0.296034	0.0138683
AT3G27690	LHCB2.3, LHCB2:4 | LHCB2:4 (Photosystem II light harvesting complex gene 2.3); chlorophyll binding	0.0376033	-0.587909	-0.430495	-0.01148	0.998058	0.0736363	0.277152	0.991781
AT3G27890	NQR | NQR (NADPH:QUINONE OXIDOREDUCTASE); FMN reductase	0.0135939	0.225483	0.193682	0.320763	0.998058	0.187754	0.334686	0.00990939
AT3G27960	kinesin light chain-related	-0.466434	-0.584933	-0.325194	-0.559537	0.117293	0.00563158	0.21525	0.00232182
AT3G28220	meprin and TRAF homology domain-containing protein / MATH domain-containing protein	0.0576011	-0.990111	-0.181176	-1.053	0.998058	0.153835	0.950132	0.0451466
AT3G28270	similar to AT14A [Arabidopsis thaliana] (TAIR:AT3G28290); similar to AT14A [Arabidopsis thaliana] (TAIR:AT3G28300); similar to Protein of unknown function DUF677 [Medicago truncatula] (GB:ABE78510); contains InterPro domain Protein of unknown function DU	-0.0830328	-0.29426	-0.143529	-0.750868	0.992196	0.365883	0.862927	0.000637523
AT3G28340	GATL10 | GATL10 (Galacturonosyltransferase-like 10); polygalacturonate 4-alpha-galacturonosyltransferase/ transferase, transferring hexosyl groups	0.0687496	-0.043641	0.525807	1.23531	0.995318	0.967061	0.326847	0.000366865
AT3G28450	leucine-rich repeat transmembrane protein kinase, putative	0.063998	0.132569	0.394033	0.380929	0.9932	0.705891	0.0821095	0.0417088
AT3G28480	oxidoreductase, 2OG-Fe(II) oxygenase family protein	0.17376	0.371233	0.447946	0.585454	0.931951	0.101967	0.0280304	0.00102273
AT3G28720	similar to unknown protein [Arabidopsis thaliana] (TAIR:AT5G58100); similar to Os06g0584200 [Oryza sativa (japonica cultivar-group)] (GB:NP_001057947); similar to Os06g0585200 [Oryza sativa (japonica cultivar-group)] (GB:NP_001057949); similar to hypothe	-0.112607	-0.256031	0.0137657	-0.118988	0.931951	0.0753205	0.986743	0.476382
AT3G28850	glutaredoxin family protein	0.0327835	0.284244	-0.0704266	0.41936	0.99738	0.3093	0.948175	0.0301875
AT3G28910	AtMYB30, MYB30 | MYB30 (myb domain protein 30); DNA binding / transcription factor	-0.0390017	-0.0190758	0.384553	0.46352	0.997419	0.981813	0.341596	0.0799865
AT3G28920	ATHB34 | ATHB34 (ARABIDOPSIS THALIANA HOMEOBOX PROTEIN 34); DNA binding / transcription factor	-0.20358	-0.303347	-0.195263	-0.136609	0.71774	0.0948465	0.434854	0.535877
AT3G28930	AIG2 | AIG2 (AVRRPT2-INDUCED GENE 2)	0.101773	0.829112	1.11856	1.68535	0.992326	0.0084638	0.00029307	4.28641e-07
AT3G28940	avirulence-responsive protein, putative / avirulence induced gene (AIG) protein, putative	0.35444	1.0574	1.14152	1.57076	0.465993	2.44948e-05	3.31841e-06	7.93466e-09
AT3G29030	ATEXP5, ATHEXP ALPHA 1.4, ATEXPA5 | ATEXPA5 (ARABIDOPSIS THALIANA EXPANSIN A5)	-0.349284	-0.111987	-0.0709665	-0.340504	0.254221	0.726097	0.932866	0.0415686
AT3G29590	AT5MAT | AT5MAT; O-malonyltransferase/ transferase	0.203643	-0.443763	-0.422796	-1.07927	0.992326	0.665956	0.821227	0.0573927
AT3G29970	germination protein-related	-0.027706	0.0716673	1.46512	2.62137	0.999138	0.976387	0.120596	0.000449562
AT3G30660	similar to unknown protein [Arabidopsis thaliana] (TAIR:AT5G31753)	0.0267243	-0.378061	-0.0622347	0.00526452	0.99617	0.026038	0.932398	0.993023
AT3G43160	MEE38 | MEE38 (maternal effect embryo arrest 38)	-0.126832	0.0496279	-0.0698737	-0.31352	0.967031	0.903407	0.932398	0.057924
AT3G43720	protease inhibitor/seed storage/lipid transfer protein (LTP) family protein	-0.118706	-0.24134	-0.239308	-0.406417	0.967031	0.237315	0.282362	0.00506077
AT3G43960	cysteine proteinase, putative	-0.0796906	-0.124346	-0.273193	-0.696111	0.992196	0.738638	0.386503	0.000337356
AT3G44050	kinesin motor protein-related	-0.294967	-0.253736	0.0673141	-0.630577	0.71268	0.430259	0.953658	0.00208095
AT3G44610	protein kinase family protein	-0.31202	-0.231145	-0.0801835	-0.51528	0.483617	0.391978	0.927765	0.0033399
AT3G45010	SCPL48 | SCPL48 (serine carboxypeptidase-like 48); serine carboxypeptidase	-0.164932	-0.192892	-0.197732	-0.356288	0.944772	0.524026	0.639592	0.0567104
AT3G45230	hydroxyproline-rich glycoprotein family protein	-0.367584	-0.293218	-0.345031	-0.49058	0.157889	0.160367	0.0660065	0.00152964
AT3G45290	ATMLO3, MLO3 | MLO3 (MILDEW RESISTANCE LOCUS O 3); calmodulin binding	0.272157	1.45726	1.51824	2.29849	0.898739	9.03624e-06	1.83684e-06	9.58825e-10
AT3G45320	similar to unknown protein [Arabidopsis thaliana] (TAIR:AT5G60330)	0.101523	0.00850341	0.33476	-0.0122419	0.970512	0.984165	0.0258404	0.976652
AT3G45430	lectin protein kinase family protein	-0.0470401	-0.00406513	-0.294721	-0.0377776	0.9932	0.991865	0.0747014	0.925902
AT3G45620	transducin family protein / WD-40 repeat family protein	0.140102	0.283429	0.332523	0.483199	0.931951	0.131001	0.0484104	0.000773756
AT3G45640	MPK3, ATMPK3 | ATMPK3 (MITOGEN-ACTIVATED PROTEIN KINASE 3); MAP kinase/ kinase/ protein kinase	1.2132	0.720348	0.972225	1.17095	0.0164711	0.150602	0.0225849	0.0016864
AT3G45780	NPH1, JK224, RPT1, PHOT1 | PHOT1 (phototropin 1); kinase	-0.0781533	-0.743648	-0.512436	-0.323036	0.992799	0.00265473	0.043383	0.192992
AT3G46030	histone H2B, putative	-0.162752	-0.248352	-0.021886	-0.419057	0.918835	0.262338	0.984566	0.00682586
AT3G46110	signal transducer	0.350712	0.648518	0.548	1.04987	0.644021	0.0137452	0.0397884	2.12545e-05
AT3G46540	epsin N-terminal homology (ENTH) domain-containing protein / clathrin assembly protein-related	0.172536	0.240883	0.208764	0.478688	0.818825	0.211055	0.363144	0.000763833
AT3G47160	protein binding / zinc ion binding	0.187254	0.00834565	-0.0279608	0.55791	0.977766	0.991105	0.987705	0.0341033
AT3G47250	similar to unknown protein [Arabidopsis thaliana] (TAIR:AT3G47200.2); similar to hypothetical protein LOC_Os12g29620 [Oryza sativa (japonica cultivar-group)] (GB:ABA98257); similar to Os11g0543300 [Oryza sativa (japonica cultivar-group)] (GB:NP_001068043	-0.018169	-0.147045	0.263613	0.540195	0.999093	0.807318	0.73387	0.0671264
AT3G47430	PEX11B | peroxisomal biogenesis factor 11 family protein / PEX11 family protein	0.180789	-0.707609	-0.328581	-0.107151	0.930217	0.000728681	0.192813	0.789699
AT3G47540	chitinase, putative	0.366105	0.44713	0.683796	0.620135	0.544791	0.111855	0.00436492	0.00402955
AT3G47570	leucine-rich repeat transmembrane protein kinase, putative	-0.0575927	0.0235576	0.362137	0.0454911	0.992799	0.9622	0.0647926	0.925366
AT3G47800	aldose 1-epimerase family protein	-0.188349	1.49113	0.337408	1.21054	0.992799	0.0167468	0.876423	0.0234929
AT3G47840	pentatricopeptide (PPR) repeat-containing protein	0.263342	0.00280991	-0.169322	0.33972	0.679276	0.995283	0.722958	0.0652606
AT3G48000	ALDH2, ALDH2B4 | ALDH2B4 (ALDEHYDE DEHYDROGENASE 2); 3-chloroallyl aldehyde dehydrogenase/ aldehyde dehydrogenase (NAD)	-0.0525157	0.0521598	0.0960962	0.236365	0.992196	0.853481	0.812845	0.0624914
AT3G48090	EDS1 | EDS1 (ENHANCED DISEASE SUSCEPTIBILITY 1); signal transducer/ triacylglycerol lipase	0.626577	0.523347	0.516004	0.632498	0.415198	0.267966	0.3304	0.0681004
AT3G48170	ALDH10A9 | ALDH10A9 (Aldehyde dehydrogenase 10A9); 3-chloroallyl aldehyde dehydrogenase	0.0744595	0.125213	0.164779	0.276175	0.992196	0.653006	0.640144	0.0834678
AT3G48350	cysteine proteinase, putative	0.0631746	-0.153928	-0.336357	-0.499333	0.995318	0.733787	0.378842	0.0315978
AT3G48460	GDSL-motif lipase/hydrolase family protein	-0.255119	-0.582611	-0.551602	-0.50246	0.69271	0.00345113	0.00414945	0.00367959
AT3G48610	phosphoesterase family protein	0.0753885	0.104817	0.261054	0.15214	0.980989	0.629908	0.0783205	0.322402
AT3G48690	similar to unknown protein [Arabidopsis thaliana] (TAIR:AT3G48700); similar to Esterase/lipase/thioesterase [Medicago truncatula] (GB:ABE83378); contains InterPro domain Esterase/lipase/thioesterase; (InterPro:IPR000379); contains InterPro domain Alpha/b	0.191105	0.302472	0.22408	0.445563	0.967031	0.410954	0.726847	0.0730754
AT3G48850	mitochondrial phosphate transporter, putative	0.15376	-0.103204	0.320669	0.663806	0.980989	0.853164	0.46614	0.00554337
AT3G48890	ATMAPR3, ATMP2 | ATMP2 (ARABIDOPSIS THALIANA MEMBRANE-ASSOCIATED PROGESTERONE BINDING PROTEIN 3); heme binding / transition metal ion binding	0.0526917	0.154614	0.103421	0.331453	0.992326	0.511898	0.839474	0.019685
AT3G48990	AMP-dependent synthetase and ligase family protein	0.161424	0.529991	0.21897	0.511783	0.927062	0.00345113	0.426891	0.00128882
AT3G49210	similar to unknown protein [Arabidopsis thaliana] (TAIR:AT3G49200); similar to condensation domain-containing protein [Arabidopsis thaliana] (TAIR:AT3G49190); similar to Protein of unknown function DUF1298 [Medicago truncatula] (GB:ABE82755); contains In	-0.105662	0.293248	0.46773	1.10181	0.992196	0.433267	0.133595	2.13253e-05
AT3G49220	pectinesterase family protein	-0.327882	-0.341631	-0.215333	-0.293378	0.240791	0.070345	0.39588	0.0597509
AT3G49260	IQD21 | IQD21 (IQ-domain 21); calmodulin binding	-0.0612078	-0.254294	-0.4648	-0.424722	0.992196	0.135353	0.00107508	0.00104034
AT3G49390	CID10 | CID10; RNA binding / protein binding	0.256782	0.232886	0.179806	0.30269	0.364052	0.189745	0.429253	0.0198297
AT3G49620	DIN11 | DIN11 (DARK INDUCIBLE 11); oxidoreductase	-0.354271	1.74675	1.75479	1.75429	0.976522	0.00147667	0.00094194	0.000355003
AT3G49730	pentatricopeptide (PPR) repeat-containing protein	0.119152	0.183204	0.126281	0.322425	0.973706	0.458656	0.799357	0.0410822
AT3G49750	leucine-rich repeat family protein	-0.107264	-0.134522	-0.325643	-0.447329	0.987212	0.699871	0.21003	0.0137317
AT3G49780	ATPSK3 (FORMER SYMBOL), ATPSK4 | ATPSK4 (PHYTOSULFOKINE 4 PRECURSOR); growth factor	0.206982	-0.0558116	1.32357	1.46153	0.992196	0.96976	0.011992	0.00177126
AT3G49900	BTB/POZ domain-containing protein	-0.065809	-0.281657	-0.263285	-0.562181	0.994284	0.35979	0.498143	0.00557521
AT3G50170	similar to unknown protein [Arabidopsis thaliana] (TAIR:AT3G50150); similar to unknown protein [Arabidopsis thaliana] (TAIR:AT3G50130); similar to unknown protein [Arabidopsis thaliana] (TAIR:AT3G50120); similar to hypothetical protein [Oryza sativa (jap	0.0284969	0.460259	0.454994	0.908226	0.998058	0.0711825	0.0661736	3.3892e-05
AT3G50210	2-oxoacid-dependent oxidase, putative	0.0827936	0.12561	0.129293	0.312491	0.980989	0.547431	0.664867	0.0103682
AT3G50350	similar to unknown protein [Arabidopsis thaliana] (TAIR:AT4G33985); similar to Os04g0282200 [Oryza sativa (japonica cultivar-group)] (GB:NP_001052367); similar to Os02g0766600 [Oryza sativa (japonica cultivar-group)] (GB:NP_001048224); similar to hypothe	-0.166719	-0.412035	-0.155634	0.074342	0.950835	0.0844104	0.794587	0.885754
AT3G50410	OBP1 | OBP1 (OBF BINDING PROTEIN 1); DNA binding / transcription factor	-0.0290849	-0.282024	-0.0133559	0.2668	0.995318	0.154216	0.988571	0.0850688
AT3G50480	HR4 | HR4 (HOMOLOG OF RPW8 4)	0.302152	1.12751	2.77945	3.33203	0.987212	0.0811448	8.87393e-06	1.7917e-07
AT3G50500	SPK-2-2, SNRK2-2, SNRK2.2, SRK2D | SPK-2-2 (SNF1-RELATED PROTEIN KINASE 2-2, SNF1-RELATED PROTEIN KINASE 2.2); kinase/ protein kinase	0.0211448	-0.078892	0.0527696	0.225939	0.997419	0.752492	0.936974	0.0894763
AT3G50530	CRK | CRK (CDPK-related kinase); calcium ion binding / calcium-dependent protein serine/threonine phosphatase/ kinase	-0.068997	-0.244299	-0.0343986	-0.294211	0.992196	0.286414	0.972116	0.0814623
AT3G50560	short-chain dehydrogenase/reductase (SDR) family protein	-0.308594	-0.252264	-0.116013	-1.20534	0.952958	0.709482	0.953658	0.000766902
AT3G50570	hydroxyproline-rich glycoprotein family protein	-0.490315	-0.637707	-1.0942	-1.0907	0.357162	0.031629	0.000107324	3.87757e-05
AT3G50700	ATIDD2 | ATIDD2 (ARABIDOPSIS THALIANA INDETERMINATE(ID)-DOMAIN 2); nucleic acid binding / transcription factor/ zinc ion binding	-0.0418558	0.0905358	-0.105491	-0.361682	0.995318	0.799855	0.881044	0.0356519
AT3G50740	UGT72E1 | UGT72E1 (UDP-glucosyl transferase 72E1); UDP-glycosyltransferase/ coniferyl-alcohol glucosyltransferase/ transferase, transferring glycosyl groups	0.350408	0.68168	1.18548	1.73635	0.781156	0.0327694	9.93624e-05	1.67491e-07
AT3G50750	brassinosteroid signalling positive regulator-related	-0.111029	-0.480033	-0.196582	-0.186356	0.992196	0.0775057	0.741729	0.609591
AT3G50860	clathrin adaptor complex small chain family protein	0.0475274	0.311943	0.0308556	0.0448334	0.9932	0.0690748	0.971944	0.911329
AT3G50890	ATHB28 | ATHB28 (ARABIDOPSIS THALIANA HOMEOBOX PROTEIN 28); DNA binding / transcription factor	-0.341623	-0.354316	-0.168486	-0.452635	0.502028	0.182732	0.769109	0.0200789
AT3G50900	similar to unknown protein [Arabidopsis thaliana] (TAIR:AT5G66490); similar to hypothetical protein [Thellun (GB:ABB45855)	-0.000644254	0.732811	0.89101	1.49459	0.999968	0.0576271	0.0111952	1.37271e-05
AT3G50930	AAA-type ATPase family protein	0.675994	0.453278	0.906224	1.30992	0.411044	0.413905	0.0279423	0.000355003
AT3G51000	epoxide hydrolase, putative	-0.0338095	-0.159959	0.273779	0.59017	0.99738	0.652779	0.406544	0.00220881
AT3G51280	male sterility MS5, putative	-0.144036	-0.106981	-0.0166728	-0.4886	0.967031	0.767236	0.988571	0.00569023
AT3G51300	ARAC11, ROP1, ROP1AT, AtROP1 | ARAC11/AtROP1/ROP1/ROP1AT (rho-related protein from plants 1); GTP binding / GTPase/ protein binding	-0.0583039	-0.0978015	-0.176255	-0.458893	0.995318	0.840009	0.798964	0.0356519
AT3G51430	YLS2 | YLS2 (yellow-leaf-specific gene 2); strictosidine synthase	0.199017	0.536544	0.724827	1.18618	0.974782	0.111244	0.0135215	2.52321e-05
AT3G51450	strictosidine synthase family protein	0.0423288	0.273884	0.290403	0.580783	0.997419	0.541175	0.639492	0.0303322
AT3G51470	protein phosphatase 2C, putative / PP2C, putative	-0.0991016	-0.0951111	-0.146451	-0.489453	0.987212	0.783868	0.757594	0.00311287
AT3G51660	macrophage migration inhibitory factor family protein / MIF family protein	-0.188935	-0.344605	-0.435655	-0.475073	0.978442	0.403081	0.287705	0.0961614
AT3G51740	IMK2 | IMK2 (INFLORESCENCE MERISTEM RECEPTOR-LIKE KINASE 2); ATP binding / kinase/ protein serine/threonine kinase	-0.082107	0.00696035	0.066637	-0.439671	0.992196	0.988847	0.936974	0.00541087
AT3G51840	ATSCX, ATG6, ACX4 | ACX4 (ACYL-COA OXIDASE 4); oxidoreductase	0.0384597	-0.0216901	0.106244	0.334719	0.995318	0.968201	0.884517	0.0624141
AT3G51860	ATHCX1, CAX1-LIKE, CAX3, ATCAX3 | CAX3 (cation exchanger 3); cation:cation antiporter	0.25482	0.0382748	-0.055212	-0.405854	0.878278	0.9536	0.968498	0.094122
AT3G51890	similar to unknown protein [Arabidopsis thaliana] (TAIR:AT2G40060); similar to conserved hypothetical protein [Medicago truncatula] (GB:ABE83515); contains InterPro domain Clathrin light chain; (InterPro:IPR000996)	0.366747	0.407528	0.687558	0.757637	0.379628	0.0869507	0.000955604	0.000118368
AT3G51920	CAM9 | CAM9 (CALMODULIN 9); calcium ion binding	0.472392	1.10412	1.52789	1.236	0.844012	0.0190966	0.000590584	0.00202672
AT3G52110	similar to Os03g0174200 [Oryza sativa (japonica cultivar-group)] (GB:NP_001049125); similar to conserved hypothetical protein [Medicago truncatula] (GB:ABE93769)	-0.053626	0.0182317	-0.143554	-0.50237	0.994243	0.973662	0.76988	0.00247623
AT3G52290	IQD3 | IQD3 (IQ-domain 3); calmodulin binding	-0.0989408	-0.354612	-0.239489	-0.315087	0.982079	0.0775057	0.356857	0.0556031
AT3G52370	FLA15 | beta-Ig-H3 domain-containing protein / fasciclin domain-containing protein	-0.2319	-0.53256	-0.263822	-0.458053	0.918141	0.0498577	0.56836	0.0424499
AT3G52400	ATSYP122, SYP122 | SYP122 (syntaxin 122); t-SNARE	0.209951	0.63414	0.729398	1.26377	0.992196	0.244691	0.163705	0.00123056
AT3G52500	aspartyl protease family protein	0.0552679	0.0626359	0.234338	0.471243	0.9932	0.86644	0.376616	0.00303031
AT3G52540	ATOFP18, OFP18 | ATOFP18/OFP18 (Arabidopsis thaliana ovate family protein 18)	-0.202972	-0.25688	-0.214059	-0.49285	0.931951	0.426569	0.672151	0.0163518
AT3G52840	beta-galactosidase, putative / lactase, putative	-0.121202	-0.560156	-0.25272	-0.0661034	0.976032	0.00254866	0.32098	0.878089
AT3G52920	similar to unknown protein [Arabidopsis thaliana] (TAIR:AT2G36410); similar to Os04g0408600 [Oryza sativa (japonica cultivar-group)] (GB:NP_001052720); similar to hypothetical protein [Ipomoea trifida] (GB:AAS79606); similar to OSJNBa0042I155 [Oryza sati	-0.18219	-0.116131	-0.0478787	-0.284519	0.771541	0.639922	0.950132	0.04072
AT3G53180	glutamate-ammonia ligase	-0.0159547	0.0213464	0.163184	0.435715	0.998058	0.965233	0.669835	0.00508275
AT3G53280	CYP71B5 | CYP71B5 (CYTOCHROME P450 71B5); oxygen binding	0.175286	0.366451	0.197059	0.634529	0.947157	0.168906	0.689464	0.0012929
AT3G53380	lectin protein kinase family protein	-0.0363583	-0.0130633	-0.133724	-0.370559	0.994046	0.970868	0.570319	0.00109313
AT3G53420	PIP2, PIP2;1, PIP2A | PIP2A (plasma membrane intrinsic protein 2;1); water channel	-0.0496978	-0.468324	-0.321813	-0.313083	0.9932	0.0061825	0.0796484	0.0391632
AT3G53620	ATPPA4 | inorganic pyrophosphatase, putative (soluble) / pyrophosphate phospho-hydrolase, putative / PPase, putative	-0.0881574	-0.332977	-0.217811	-0.492224	0.992196	0.206367	0.610877	0.0098809
AT3G53650	histone H2B, putative	-0.176427	-0.15669	-0.128359	-0.877785	0.980989	0.784871	0.92466	0.00154029
AT3G53730	histone H4	-0.132321	-0.111987	-0.023816	-0.432849	0.980989	0.7915	0.986743	0.0358018
AT3G53810	lectin protein kinase, putative	0.34157	0.43176	0.409175	0.64727	0.617412	0.124516	0.149964	0.00239992
AT3G53990	universal stress protein (USP) family protein	0.815894	1.07873	0.722431	0.58528	0.436201	0.0430041	0.277938	0.281118
AT3G54010	DEI1, PAS1 | PAS1 (PASTICCINO 1); FK506 binding / peptidyl-prolyl cis-trans isomerase	-0.0210245	0.17783	0.181702	0.227188	0.995318	0.220192	0.232408	0.032399
AT3G54150	embryo-abundant protein-related	0.312198	0.802625	1.07765	2.61688	0.855432	0.00888379	0.000321749	3.12809e-10
AT3G54200	similar to unknown protein [Arabidopsis thaliana] (TAIR:AT3G05975); similar to Harpin-induced 1 [Medicago truncatula] (GB:ABE93043); contains InterPro domain Harpin-induced 1; (InterPro:IPR010847)	0.0993993	0.213825	0.40572	0.534745	0.992196	0.661823	0.331769	0.0460586
AT3G54420	ATCHITIV, CHIV, ATEP3 | ATEP3 (Arabidopsis thaliana chitinase class IV); chitinase	0.0834907	0.379744	0.750564	1.51029	0.995318	0.574953	0.146621	0.00019642
AT3G54560	histone H2A.F/Z	-0.0462869	-0.143077	-0.138387	-0.390244	0.994284	0.563506	0.720167	0.00632013
AT3G54640	TRP3, TSA1 | TSA1 (TRYPTOPHAN SYNTHASE ALPHA CHAIN); tryptophan synthase	0.0628142	0.221689	0.251355	0.522109	0.992196	0.182732	0.105017	5.71838e-05
AT3G54690	sugar isomerase (SIS) domain-containing protein / CBS domain-containing protein	-0.0661105	-0.123725	-0.232635	-0.345761	0.992196	0.675262	0.361116	0.0276636
AT3G54750	similar to unnamed protein product [Ostreococcus tauri] (GB:CAL52683); similar to Os12g0621700 [Oryza sativa (japonica cultivar-group)] (GB:NP_001067304); contains domain FAMILY NOT NAMED (PTHR12972); contains domain SUBFAMILY NOT NAMED (PTHR12972:SF3)	-0.0117335	-0.0966901	-0.0105531	-0.340757	0.998112	0.698216	0.988911	0.00864651
AT3G54820	PIP2D, PIP2;5 | PIP2;5/PIP2D (plasma membrane intrinsic protein 2;5); water channel	0.0266259	-0.370119	-0.153166	-0.260915	0.995318	0.0101085	0.546811	0.0412085
AT3G54990	SMZ | SMZ (SCHLAFMUTZE); DNA binding / transcription factor	-0.166647	-0.091003	-0.449676	-0.32793	0.928714	0.792068	0.0165872	0.0544998
AT3G55110	ABC transporter family protein	-0.000199652	-0.016565	-0.349633	-0.412579	0.999968	0.977708	0.128482	0.019337
AT3G55120	A11, CFI, TT5 | TT5 (TRANSPARENT TESTA 5); chalcone isomerase	0.084752	-0.218349	-0.489192	-0.861796	0.992196	0.575106	0.0763981	0.000215867
AT3G55130	ATWBC19 | ATWBC19 (WHITE-BROWN COMPLEX HOMOLOG 19); ATPase, coupled to transmembrane movement of substances	-0.190726	-0.438032	-0.242288	-0.206232	0.871261	0.0290751	0.386013	0.343261
AT3G55450	protein kinase, putative	0.289522	0.288431	0.302126	0.815131	0.788176	0.397374	0.443976	0.000355128
AT3G55470	C2 domain-containing protein	-0.00948456	0.320738	0.563988	1.03401	0.999138	0.243951	0.01061	3.67442e-06
AT3G55660	ATROPGEF6, ROPGEF6 | ATROPGEF6/ROPGEF6 (KINASE PARTNER PROTEIN-LIKE); Rho guanyl-nucleotide exchange factor	-0.13421	-0.351498	-0.00886922	-0.672502	0.977766	0.160367	0.993121	0.000400188
AT3G56080	dehydration-responsive protein-related	0.0419912	-0.111062	0.0501188	-0.486621	0.995318	0.786682	0.96726	0.0129481
AT3G56100	IMK3, MRLK | MRLK (MERISTEMATIC RECEPTOR-LIKE KINASE); ATP binding / protein serine/threonine kinase	-0.0694131	-0.33992	-0.0873312	-0.410273	0.992799	0.190383	0.926747	0.0329625
AT3G56170	CAN | CAN (CA-2+ DEPENDENT NUCLEASE); nuclease	0.00862676	0.212378	0.541876	0.49524	0.999442	0.649789	0.0867256	0.0602103
AT3G56370	leucine-rich repeat transmembrane protein kinase, putative	-0.450685	-0.145289	-0.205576	-0.46529	0.0334345	0.58529	0.446032	0.00211851
AT3G56410	similar to unknown protein [Arabidopsis thaliana] (TAIR:AT3G61670); similar to cell wall-anchored protein [Staphylococcus saprophyticus subsp. saprophyticus ATCC 15305] (GB:YP_300225); contains InterPro domain Zinc finger, LSD1-type; (InterPro:IPR005735)	0.201363	0.264397	0.303213	0.497201	0.932221	0.402583	0.371065	0.0145165
AT3G56710	SIB1 | SIB1 (SIGMA FACTOR BINDING PROTEIN 1); binding	0.702725	0.17755	1.57814	1.62544	0.64255	0.865986	0.00147479	0.000422678
AT3G56960	phosphatidylinositol-4-phosphate 5-kinase family protein	0.0497759	-0.00420052	0.112382	0.393633	0.995318	0.99396	0.898963	0.0637521
AT3G57240	BG3 | BG3 (BETA-1,3-GLUCANASE 3); hydrolase, hydrolyzing O-glycosyl compounds	0.0863934	0.339298	0.998123	0.741541	0.994323	0.435278	0.00111085	0.00670081
AT3G57280	similar to unknown protein [Arabidopsis thaliana] (TAIR:AT3G20510); similar to hypothetical protein 11 [Plantago major] (GB:CAJ34819); contains InterPro domain Protein of unknown function UPF0136, Transmembrane; (InterPro:IPR005349)	0.0589934	0.206547	0.276447	0.508772	0.992196	0.320527	0.137049	0.000449562
AT3G57330	calcium-transporting ATPase, plasma membrane-type, putative / Ca2+-ATPase, putative (ACA11)	0.182291	0.737652	0.552593	0.691507	0.977766	0.0090777	0.0656636	0.00474516
AT3G57460	similar to peptidase M16 family protein / insulinase family protein [Arabidopsis thaliana] (TAIR:AT3G57470); similar to insulin degrading enzyme [Solanum lycopersicum] (GB:CAC67408); contains InterPro domain Peptidase M16, C-terminal; (InterPro:IPR007863	0.0593423	1.14978	0.71546	0.736179	0.995318	0.000340017	0.0231275	0.00671149
AT3G57630	exostosin family protein	0.170673	0.429407	0.461599	0.649101	0.987212	0.300769	0.298222	0.0238978
AT3G57700	protein kinase, putative	0.106894	0.150804	0.241526	0.290834	0.977766	0.554252	0.294349	0.0600168
AT3G57830	leucine-rich repeat transmembrane protein kinase, putative	-0.196229	-0.343171	-0.115719	-0.447364	0.890943	0.155206	0.872239	0.0117144
AT3G58100	glycosyl hydrolase family protein 17	-0.088811	-0.109715	0.00933638	-0.290929	0.979353	0.631723	0.990607	0.021222
AT3G58650	similar to unknown protein [Arabidopsis thaliana] (TAIR:AT5G26910); similar to unknown protein [Arabidopsis thaliana] (TAIR:AT3G05750.2); similar to Os03g0831700 [Oryza sativa (japonica cultivar-group)] (GB:NP_001051796); similar to Os03g0302900 [Oryza s	0.0462964	0.0284798	0.0408349	-0.562645	0.994323	0.948406	0.96368	0.000314953
AT3G59080	aspartyl protease family protein	0.312071	0.330202	0.754517	0.925301	0.979353	0.701322	0.259763	0.0444734
AT3G59420	ACR4 | ACR4 (ARABIDOPSIS CRINKLY4); kinase	-0.180845	-0.283147	-0.262203	-0.33681	0.88948	0.211272	0.308139	0.045696
AT3G59660	C2 domain-containing protein / GRAM domain-containing protein	-0.0540322	0.449584	0.706443	1.02798	0.994323	0.0396702	0.000443751	1.25859e-06
AT3G59670	similar to unknown protein [Arabidopsis thaliana] (TAIR:AT4G37440.2); similar to Os05g0366300 [Oryza sativa (japonica cultivar-group)] (GB:NP_001055330); similar to Os05g0365200 [Oryza sativa (japonica cultivar-group)] (GB:NP_001055324); similar to Os01g	-0.0920822	-0.0427444	-0.197171	-0.29609	0.988453	0.923488	0.566301	0.091807
AT3G59710	short-chain dehydrogenase/reductase (SDR) family protein	0.179914	-0.384142	-0.18426	-0.161065	0.844012	0.0367781	0.558586	0.464018
AT3G59900	(ARGOS); unknown protein	1.57671	-0.119158	1.07365	1.24831	0.000181164	0.853951	0.000559885	3.4659e-05
AT3G59940	kelch repeat-containing F-box family protein	0.163131	0.0760873	0.529518	1.11704	0.992196	0.942163	0.399492	0.00256741
AT3G60120	glycosyl hydrolase family 1 protein	-0.142125	0.299206	0.246162	0.915334	0.967031	0.206367	0.402364	3.46042e-06
AT3G60220	ATL4 | ATL4 (Arabidopsis T?xicos en Levadura 4); protein binding / zinc ion binding	-0.256986	0.120281	-0.17713	-0.380564	0.465993	0.644453	0.534068	0.00700523
AT3G60290	oxidoreductase, acting on paired donors, with incorporation or reduction of molecular oxygen, 2-oxoglutarate as one donor, and incorporation of one atom each of oxygen into both donors	0.143175	0.186119	0.226098	0.293233	0.947157	0.470203	0.408023	0.0822721
AT3G60300	RWD domain-containing protein	-0.0172694	0.0348994	0.336005	0.434227	0.998058	0.941538	0.125192	0.00941823
AT3G60470	similar to unknown protein [Arabidopsis thaliana] (TAIR:AT2G44930); similar to Plant protein of unknown function [Medicago truncatula] (GB:ABE78531); contains InterPro domain Protein of unknown function DUF247, plant; (InterPro:IPR004158)	0.115589	0.118895	0.428855	0.639285	0.992196	0.796464	0.136567	0.00342004
AT3G60520	zinc ion binding	0.355102	-0.000292388	0.578306	1.09615	0.781156	0.999817	0.0820136	0.000108188
AT3G60700	similar to unknown protein [Arabidopsis thaliana] (TAIR:AT1G70040); contains InterPro domain Protein of unknown function DUF1163; (InterPro:IPR009544)	-0.00766405	-0.337073	-0.154126	-0.126918	0.999138	0.0993976	0.716632	0.655666
AT3G60840	microtubule associated protein (MAP65/ASE1) family protein	-0.118594	-0.150379	-0.103262	-0.485885	0.988453	0.713097	0.916139	0.0220533
AT3G60900	FLA10 | FLA10 (fasciclin-like arabinogalactan-protein 10)	-0.127458	-0.323461	-0.279746	-0.595444	0.988453	0.339757	0.543973	0.00854767
AT3G61250	AtMYB17 | AtMYB17 (myb domain protein 17); DNA binding / transcription factor	-0.150195	0.0366252	-0.0740384	-0.583911	0.981772	0.959721	0.955893	0.015031
AT3G61260	DNA-binding family protein / remorin family protein	-0.0722113	-0.40039	-0.375015	-0.280036	0.980989	0.00113299	0.00147479	0.00813069
AT3G61440	ARATH;BSAS3;1, ATCYSC1 | ATCYSC1 (BETA-SUBSTITUTED ALA SYNTHASE 3;1); L-3-cyanoalanine synthase/ cysteine synthase	0.207592	0.62048	0.464726	0.445121	0.788176	0.000760774	0.00936316	0.0049343
AT3G61460	BRH1 | BRH1 (BRASSINOSTEROID-RESPONSIVE RING-H2); protein binding / zinc ion binding	0.112003	-0.457987	0.0062613	-0.0586018	0.990337	0.0775057	0.996119	0.924631
AT3G61630	CRF6 | CRF6 (CYTOKININ RESPONSE FACTOR 6); DNA binding / transcription factor	0.0976095	0.0192535	0.835612	0.675523	0.995318	0.987054	0.0600088	0.0812807
AT3G61920	similar to unknown protein [Arabidopsis thaliana] (TAIR:AT1G64700); similar to conserved hypothetical protein [Medicago truncatula] (GB:ABE79778)	-0.0503358	-0.106879	-0.386661	-0.150466	0.992791	0.679361	0.0125868	0.434716
AT3G61930	unknown protein	-0.000848747	0.0729143	0.0101358	0.258402	0.999968	0.802513	0.990607	0.0747654
AT3G61990	O-methyltransferase family 3 protein	-0.0424587	-0.421456	0.148324	-0.111016	0.995318	0.0739953	0.809205	0.789699
AT3G62110	glycoside hydrolase family 28 protein / polygalacturonase (pectinase) family protein	-0.310921	-0.265658	0.0654694	-0.478223	0.801913	0.50627	0.963464	0.056031
AT3G62150	PGP21 | PGP21 (P-GLYCOPROTEIN 21); ATPase, coupled to transmembrane movement of substances	0.293688	1.11815	1.26196	1.51049	0.945062	0.00265473	0.000442622	1.87425e-05
AT3G62420	ATBZIP53 | ATBZIP53 (BASIC REGION/LEUCINE ZIPPER MOTIF 53); DNA binding / sequence-specific DNA binding / transcription factor	-0.0963727	-0.126338	-0.0721741	-0.304181	0.987212	0.685528	0.932398	0.0803921
AT3G62580	similar to late embryogenesis abundant domain-containing protein / LEA domain-containing protein [Arabidopsis thaliana] (TAIR:AT1G72100); similar to Os12g0557400 [Oryza sativa (japonica cultivar-group)] (GB:NP_001067006); similar to Os11g0673100 [Oryza s	0.0686631	0.263137	0.389642	0.378369	0.992196	0.209861	0.0272471	0.0123821
AT3G62780	C2 domain-containing protein	0.157895	0.345264	0.501353	0.165981	0.931951	0.0890869	0.00454577	0.476833
AT3G63080	MEE42, ATGPX5 | ATGPX5 (GLUTATHIONE PEROXIDASE 5); glutathione peroxidase	-0.0848713	0.0104296	0.233664	0.4259	0.992196	0.985356	0.468073	0.0149269
AT3G63200	PLP9, PLA IIIB | PLA IIIB/PLP9 (Patatin-like protein 9); nutrient reservoir	-0.162783	-0.438962	-0.0503555	-0.276742	0.950835	0.0540287	0.962805	0.19487
AT3G63210	MARD1 | MARD1 (MEDIATOR OF ABA-REGULATED DORMANCY 1)	-0.295241	-0.580646	-0.541377	-0.0413645	0.421664	0.00136851	0.00181187	0.931066
AT3G63420	AGG1 | AGG1 (ARABIDOPSIS GGAMMA-SUBUNIT 1)	0.137175	0.294562	0.378335	0.342011	0.967031	0.216362	0.0754117	0.0555748
AT3G63500	similar to unknown protein [Arabidopsis thaliana] (TAIR:AT1G14740); similar to hypothetical protein [Malus x domestica] (GB:CAJ44362); contains InterPro domain Arabidopsis thaliana 130.7kDa hypothetical protein; (InterPro:IPR004082)	0.143751	0.554214	-0.0594399	0.179583	0.988453	0.0781146	0.96976	0.709059
AT4G00010		-0.291761	-0.202618	-0.406525	-0.342871	0.465993	0.423751	0.0303174	0.0373799
AT4G00110	GAE3 | GAE3 (UDP-D-GLUCURONATE 4-EPIMERASE 3); catalytic	-0.0609151	-0.0909877	-0.0459864	-0.340042	0.992196	0.680081	0.942821	0.00354394
AT4G00180	YAB3 | YAB3 (YABBY3); transcription factor	-0.0917565	-0.231502	-0.177815	-0.304292	0.987751	0.32132	0.62114	0.0652606
AT4G00200	DNA binding	0.0966278	-0.470075	-0.286652	-0.128983	0.992196	0.0389949	0.345671	0.730515
AT4G00330	CRCK2 | CRCK2 (calmodulin-binding receptor-like cytoplasmic kinase 2); kinase	0.0360421	0.118811	0.277789	0.300812	0.995318	0.69547	0.227845	0.071105
AT4G00400	phospholipid/glycerol acyltransferase family protein	-0.096205	-0.285604	-0.258914	-0.604299	0.992196	0.415681	0.599591	0.00671149
AT4G00440	similar to unknown protein [Arabidopsis thaliana] (TAIR:AT2G45900); similar to conserved hypothetical protein [Medicago truncatula] (GB:ABE91371); contains domain PHOSPHATIDYLINOSITOL N-ACETYLGLUCOSAMINYLTRANSFERASE SUBUNIT P (DOWN SYNDROME CRITICAL REGI	0.072741	-0.392871	-0.0856275	-0.189909	0.992196	0.0498577	0.906345	0.38791
AT4G00480	MYC1, ATMYC1 | ATMYC1 (Arabidopsis thaliana myc-related transcription factor 1); DNA binding / transcription factor	-0.151362	-0.150622	-0.314287	-0.519874	0.932221	0.584167	0.121174	0.00102284
AT4G00490	BMY9 | BMY9 (beta-amylase 9); beta-amylase	0.106862	-0.0234388	-0.0786584	-0.236254	0.965424	0.950723	0.884806	0.0845879
AT4G00740	dehydration-responsive protein-related	0.0448979	0.0299414	-0.0454743	-0.270131	0.992326	0.929038	0.947768	0.0274387
AT4G00970	protein kinase family protein	0.197735	0.721376	0.579794	1.35433	0.962059	0.00701829	0.0329093	9.72732e-07
AT4G01575	serine protease inhibitor, Kazal-type family protein	-0.150513	-0.168057	-0.131449	-0.33041	0.932221	0.522986	0.786564	0.0390587
AT4G01610	cathepsin B-like cysteine protease, putative	0.119187	0.131611	0.272491	0.529064	0.992196	0.775043	0.550586	0.0177035
AT4G01700	chitinase, putative	0.819658	2.28538	1.79456	2.63124	0.435568	2.98076e-05	0.000291509	6.1678e-07
AT4G01730	zinc finger (DHHC type) family protein	-0.0642202	-0.218432	0.152781	-0.441525	0.992196	0.323987	0.683192	0.00324966
AT4G01870	tolB protein-related	0.434148	0.660499	0.653287	0.726304	0.542159	0.0313587	0.0269404	0.00424325
AT4G01990	pentatricopeptide (PPR) repeat-containing protein	-0.182104	-0.229624	-0.0375314	-0.318076	0.888669	0.356068	0.971944	0.0647172
AT4G02070	MSH6-1, ATMSH6, MSH6 | MSH6 (MUTS HOMOLOG 6-1)	-0.148313	-0.224435	-0.106405	-0.284825	0.941334	0.345462	0.861912	0.0940871
AT4G02130	GATL6, LGT10 | GATL6/LGT10; polygalacturonate 4-alpha-galacturonosyltransferase/ transferase, transferring glycosyl groups / transferase, transferring hexosyl groups	-0.566048	-0.175121	-0.212401	-0.566035	0.0164711	0.555108	0.546811	0.00122224
AT4G02140	similar to unknown protein [Arabidopsis thaliana] (TAIR:AT1G02700)	-0.145214	-0.328059	-0.307521	-0.406715	0.977766	0.248411	0.345272	0.0497745
AT4G02200	drought-responsive family protein	0.436362	0.284158	0.29458	0.516446	0.364052	0.405266	0.464369	0.0193099
AT4G02330	pectinesterase family protein	1.27022	1.66901	2.57146	2.1742	0.117293	0.0036727	1.92302e-05	4.91085e-05
AT4G02370	similar to unknown protein [Arabidopsis thaliana] (TAIR:AT1G02816); similar to Os05g0362300 [Oryza sativa (japonica cultivar-group)] (GB:NP_001055314); similar to Protein of unknown function, DUF538 [Oryza sativa (japonica cultivar-group)] (GB:AAX95409);	0.0196544	0.0268817	0.138243	0.292207	0.997481	0.944049	0.677158	0.0319561
AT4G02380	ATLEA5, SAG21 | SAG21 (SENESCENCE-ASSOCIATED GENE 21)	1.69569	2.17287	2.90246	2.4759	0.113595	0.00435514	0.000123139	0.000300167
AT4G02410	lectin protein kinase family protein	1.25455	1.36877	1.24096	1.72591	0.056868	0.0073254	0.0138166	0.000197928
AT4G02420	lectin protein kinase, putative	0.312398	0.550733	0.186957	0.518091	0.465993	0.00556582	0.648064	0.0026816
AT4G02630	protein kinase family protein	-0.198734	-0.46354	-0.217221	-0.259693	0.860864	0.0240144	0.522485	0.19302
AT4G02800	similar to unknown protein [Arabidopsis thaliana] (TAIR:AT5G01970); similar to Os04g0228100 [Oryza sativa (japonica cultivar-group)] (GB:NP_001052288); similar to H0209A05.2 [Oryza sativa (indica cultivar-group)] (GB:CAH66085)	-0.116368	-0.0347717	0.0730814	-0.460136	0.980898	0.942163	0.933786	0.00617708
AT4G02850	phenazine biosynthesis PhzC/PhzF family protein	0.104584	-0.275012	-0.520424	-0.994434	0.992196	0.401001	0.0362406	1.87425e-05
AT4G02860	catalytic	0.0455809	0.0944487	0.161692	0.251071	0.9932	0.705777	0.535297	0.0642591
AT4G03010	leucine-rich repeat family protein	0.010414	-0.305131	-0.190828	-0.435214	0.999138	0.174925	0.592861	0.00770214
AT4G03070	AOP, AOP1, AOP1 | AOP1 (2-oxoglutarate?dependent dioxygenase 1); oxidoreductase, acting on paired donors, with incorporation or reduction of molecular oxygen, 2-oxoglutarate as one donor, and incorporation of one atom each of oxygen into both donors	-0.391162	-0.443453	-0.401721	-0.578757	0.514822	0.138297	0.205837	0.00934118
AT4G03100	rac GTPase activating protein, putative	0.0411525	-0.0331834	-0.162776	-0.534589	0.995318	0.941168	0.683192	0.000973718
AT4G03210	XTH9 | XTH9 (XYLOGLUCAN ENDOTRANSGLUCOSYLASE/HYDROLASE 9); hydrolase, acting on glycosyl bonds	-0.303579	-0.231963	-0.0681939	-0.391403	0.502426	0.378198	0.942821	0.0246185
AT4G03270	CYCD6;1 | CYCD6;1 (CYCLIN D6;1); cyclin-dependent protein kinase	-0.116505	-0.36565	-0.23819	-0.517709	0.992196	0.333216	0.732084	0.0478196
AT4G04220	disease resistance family protein	-0.0224377	0.884394	1.62149	2.19451	0.998112	0.00312947	1.21876e-06	3.31611e-09
AT4G04340	early-responsive to dehydration protein-related / ERD protein-related	-0.0628148	-0.243021	-0.111202	-0.269832	0.992196	0.197172	0.803095	0.0594003
AT4G04750	carbohydrate transporter/ sugar porter	0.0602761	-0.719671	-0.23882	-0.348748	0.996426	0.080037	0.836362	0.454922
AT4G04840	methionine sulfoxide reductase domain-containing protein / SeIR domain-containing protein	-0.264339	-1.05479	-0.910369	-1.36604	0.859896	0.00011662	0.000355403	5.96305e-07
AT4G04890	PDF2 | PDF2 (PROTODERMAL FACTOR2); DNA binding / transcription factor	-0.0803812	0.00633053	-0.252311	-0.387663	0.992196	0.990152	0.381847	0.0260818
AT4G05020	NDB2 | NDB2 (NAD(P)H DEHYDROGENASE B2); disulfide oxidoreductase	0.0738949	0.174418	0.863366	0.594909	0.99617	0.845217	0.07561	0.192
AT4G05190	ATK5 | ATK5 (Arabidopsis thaliana kinesin 5); microtubule motor	-0.144696	-0.120747	-0.0579404	-0.605594	0.967031	0.738638	0.954246	0.0010237
AT4G05390	ATRFNR1 | ATRFNR1 (ROOT FNR 1); oxidoreductase	0.0254993	0.199959	0.2905	0.301559	0.997419	0.391711	0.153139	0.0551327
AT4G05520	calcium-binding EF hand family protein	-0.0343473	0.0812284	-0.0225114	-0.458766	0.997419	0.865027	0.987705	0.0254691
AT4G05590	similar to unknown protein [Arabidopsis thaliana] (TAIR:AT4G22310); similar to Protein of unknown function UPF0041 [Medicago truncatula] (GB:ABD28486); contains InterPro domain Protein of unknown function UPF0041; (InterPro:IPR005336)	-0.0327375	-0.0489805	0.359874	0.68094	0.997093	0.919885	0.13812	0.000336747
AT4G07450	similar to unknown protein [Arabidopsis thaliana] (TAIR:AT3G30550); similar to unknown protein [Arabidopsis thaliana] (TAIR:AT2G05890); similar to hypothetical protein 31.t00031 [Brassica oleracea] (GB:ABD65118); contains InterPro domain Nucleic acid-bin	0.2364	-0.24174	0.0418347	0.892622	0.992196	0.827081	0.988911	0.0975032
AT4G07820	pathogenesis-related protein, putative	0.108874	0.557155	0.353005	0.602083	0.980989	0.00466016	0.106671	0.000581726
AT4G07960	CSLC12, ATCSLC12 | ATCSLC12 (Cellulose synthase-like C12); transferase, transferring glycosyl groups	-0.274219	-0.317407	-0.330674	-0.442726	0.77064	0.276516	0.293817	0.0321547
AT4G08040	ACS11 | ACS11 (1-Amino-cyclopropane-1-carboxylate synthase 11); 1-aminocyclopropane-1-carboxylate synthase	-0.014132	-0.082212	-0.175561	-0.322432	0.998112	0.812442	0.644565	0.0533158
AT4G08470	MAPKKK10 | MAPKKK10 (Mitogen-activated protein kinase kinase kinase 10); kinase	0.0115146	0.384283	1.01185	1.47786	0.999138	0.1989	6.91273e-05	1.06945e-07
AT4G08480	MAPKKK9 | MAPKKK9 (Mitogen-activated protein kinase kinase kinase 9); kinase	-0.189761	0.346093	0.23829	0.606973	0.980437	0.418516	0.767044	0.0285377
AT4G08685	SAH7 | SAH7	0.039441	-0.422617	-0.167855	-0.291322	0.995318	0.0359487	0.689464	0.105126
AT4G08770	peroxidase, putative	0.0486185	0.775796	2.50695	4.17384	0.997481	0.0560371	5.08759e-08	8.36066e-12
AT4G08780	peroxidase, putative	0.0672492	0.162798	0.202015	0.62151	0.992196	0.396118	0.293817	8.26801e-06
AT4G08850	leucine-rich repeat family protein / protein kinase family protein	0.411799	1.39941	1.38355	1.77787	0.818825	0.000305931	0.000205386	2.77432e-06
AT4G08950	phosphate-responsive protein, putative (EXO)	-0.552931	-0.317939	-0.189799	-0.187819	0.031381	0.205059	0.673761	0.489634
AT4G09030	ATAGP10, AGP10 | AGP10 (Arabinogalactan protein 10)	-0.350874	-0.360077	-0.281955	-0.51758	0.672276	0.283011	0.560185	0.0281275
AT4G09460	AtMYB6, AtMYB8, ATMYB6 | ATMYB6 (myb domain protein 6, myb domain protein 8); DNA binding / transcription factor	-0.154416	0.038684	0.764127	0.992925	0.992196	0.9676	0.0297491	0.00118899
AT4G09570	CPK4 | CPK4 (calcium-dependent protein kinase 4); calcium- and calmodulin-dependent protein kinase/ kinase	0.291494	0.504673	0.48172	0.525925	0.87283	0.140479	0.163979	0.0451398
AT4G09890	similar to unknown protein [Arabidopsis thaliana] (TAIR:AT5G11970); similar to conserved hypothetical protein [Medicago truncatula] (GB:ABE81195)	-0.182765	-0.477293	-0.342038	-0.578936	0.967031	0.108871	0.364524	0.0109496
AT4G09990	similar to unknown protein [Arabidopsis thaliana] (TAIR:AT1G33800); similar to Os12g0204500 [Oryza sativa (japonica cultivar-group)] (GB:NP_001066378); similar to hypothetical protein MA4_111B14.64 [Musa acuminata] (GB:ABF72010); similar to Os11g0242600	0.0843777	-0.460181	-0.198692	-0.398322	0.992196	0.0825106	0.725768	0.0686877
AT4G10770	ATOPT7 | ATOPT7 (oligopeptide transporter 7); oligopeptide transporter	-0.102866	-0.357415	-0.604559	-0.678911	0.992196	0.26017	0.0177751	0.00243219
AT4G10970	similar to unknown protein [Arabidopsis thaliana] (TAIR:AT4G23910); similar to unknown protein [Oryza sativa (japonica cultivar-group)] (GB:BAD05314)	-0.0243749	0.165143	0.233704	0.323196	0.995318	0.258899	0.0619898	0.0017793
AT4G11000	ankyrin repeat family protein	0.222153	0.758722	0.853495	1.50879	0.912986	0.001719	0.00029307	4.0092e-08
AT4G11300	similar to unknown protein [Arabidopsis thaliana] (TAIR:AT4G23530); similar to CAA303718 protein [Oryza sativa] (GB:CAB53491); similar to Os04g0688000 [Oryza sativa (japonica cultivar-group)] (GB:NP_001054336); contains InterPro domain Protein of unknown	0.159492	0.258389	0.196849	0.45012	0.980989	0.522538	0.799357	0.0758929
AT4G11360	RHA1B | RHA1B (RING-H2 finger A1B); protein binding / zinc ion binding	0.554088	0.181399	0.303523	1.00424	0.619189	0.805442	0.764378	0.00367959
AT4G11370	RHA1A | RHA1A (RING-H2 finger A1A); protein binding / zinc ion binding	0.261536	0.00202513	0.160198	0.43563	0.864774	0.997503	0.848964	0.0668262
AT4G11470	protein kinase family protein	0.432831	0.910606	1.15724	2.28175	0.69271	0.00689588	0.000415343	1.20805e-08
AT4G11850	MEE54 | PLDGAMMA1 (maternal effect embryo arrest 54); phospholipase D	0.166438	0.22716	0.318962	0.311229	0.932221	0.377735	0.162831	0.082246
AT4G11890	protein kinase family protein	0.0364809	1.15575	0.859054	0.593608	0.998112	0.0381145	0.171539	0.311403
AT4G12010	disease resistance protein (TIR-NBS-LRR class), putative	0.146661	0.192272	0.185967	0.721001	0.988453	0.702686	0.848964	0.0057465
AT4G12020	ATWRKY19, WRKY19, MAPKKK11 | WRKY19 (WRKY DNA-binding protein 19); transcription factor	0.147938	0.424604	-0.144933	0.22429	0.970512	0.0751756	0.824289	0.375168
AT4G12030	bile acid:sodium symporter family protein	-0.156898	-0.133319	0.100587	-0.568014	0.980989	0.79004	0.936974	0.0175025
AT4G12120	SEC1B, ATSEC1B | SEC1B; protein transporter	-0.201254	0.210721	0.311316	0.693874	0.942712	0.578805	0.39588	0.00149943
AT4G12400	stress-inducible protein, putative	-0.0563242	-0.0911891	-0.07608	-0.510853	0.995318	0.878593	0.955754	0.0424372
AT4G12420	SKU5 | SKU5 (skewed 5); copper ion binding	-0.195704	0.100512	-0.094554	-0.304832	0.69503	0.693693	0.848964	0.023596
AT4G12430	trehalose-6-phosphate phosphatase, putative	0.228145	-0.377319	-0.875119	-0.184153	0.988453	0.595113	0.0757305	0.856492
AT4G12720	NUDT7, GFG1, AtNUDT7 | AtNUDT7 (ARABIDOPSIS THALIANA NUDIX HYDROLASE HOMOLOG 7); hydrolase	1.20652	0.665907	0.520442	0.414505	0.00257787	0.0603978	0.191299	0.218955
AT4G12730	FLA2 | FLA2 (FLA2)	-0.494272	-0.678838	-0.245949	-0.535581	0.17727	0.00532987	0.592433	0.0107827
AT4G12880	plastocyanin-like domain-containing protein	-0.0973867	-0.298688	-0.257469	-0.526389	0.988453	0.213354	0.373036	0.00248767
AT4G13100	zinc finger (C3HC4-type RING finger) family protein	0.0444427	-0.214113	-0.0707686	-0.432222	0.995318	0.515289	0.950048	0.0310441
AT4G13180	short-chain dehydrogenase/reductase (SDR) family protein	0.116381	0.514031	1.15611	0.913572	0.9932	0.28586	0.00180655	0.0061243
AT4G13260	YUC2 | YUC2 (YUCCA2); monooxygenase/ oxidoreductase	-0.147696	-0.303499	-0.413615	-0.45752	0.973302	0.262601	0.0796484	0.016311
AT4G13410	CSLA15, ATCSLA15 | ATCSLA15 (Cellulose synthase-like A15); transferase, transferring glycosyl groups	0.106556	-0.426661	0.101653	-0.0295756	0.988453	0.0723539	0.903184	0.960727
AT4G13510	ATAMT1, ATAMT1;1, AMT1;1 | AMT1;1 (AMMONIUM TRANSPORT 1); ammonium transporter	0.25828	0.858777	0.831262	1.38191	0.943057	0.00743028	0.00810778	9.43991e-06
AT4G13710	pectate lyase family protein	0.224542	-0.403267	-0.0314448	-0.052257	0.642649	0.0173683	0.971944	0.898757
AT4G14010	RALFL32 | RALFL32 (RALF-LIKE 32)	0.0196582	-0.427701	-0.100759	-0.20152	0.998058	0.0476835	0.89386	0.404166
AT4G14130	XTR7 | XTR7 (XYLOGLUCAN ENDOTRANSGLYCOSYLASE 7); hydrolase, acting on glycosyl bonds	-0.994344	-0.513376	-0.42246	-0.644199	0.00937858	0.183855	0.364524	0.0236032
AT4G14150	PAKRP1 | PAKRP1 (PHRAGMOPLAST-ASSOCIATED KINESIN-RELATED PROTEIN 1); microtubule motor	-0.236393	-0.169227	0.074638	-0.534597	0.737886	0.560396	0.932398	0.00164828
AT4G14220	zinc finger (C3HC4-type RING finger) family protein	0.19699	0.37827	0.526331	0.967456	0.927062	0.141125	0.0161096	7.41919e-06
AT4G14330	phragmoplast-associated kinesin-related protein 2 (PAKRP2)	-0.173995	-0.190181	-0.0696441	-0.387052	0.928714	0.499274	0.939516	0.0245981
AT4G14360	dehydration-responsive protein-related	-0.0360423	-0.0160103	-0.0695489	-0.250068	0.9932	0.961412	0.872765	0.0209197
AT4G14365	zinc finger (C3HC4-type RING finger) family protein / ankyrin repeat family protein	1.11301	2.17336	3.03592	3.67809	0.599039	0.00573937	0.000107324	2.8804e-06
AT4G14440	enoyl-CoA hydratase/isomerase family protein	0.0217892	0.280889	0.184581	0.401902	0.998058	0.234436	0.641284	0.0173296
AT4G14450	BET12, ATBET12 | ATBET12	0.577669	0.54487	0.404917	1.21546	0.657848	0.325465	0.649993	0.00131043
AT4G14490	forkhead-associated domain-containing protein / FHA domain-containing protein	-0.188556	-0.127207	-0.112956	-0.447692	0.967031	0.797817	0.920005	0.0687543
AT4G14550	SLR, IAA14 | IAA14 (SOLITARY ROOT); transcription factor	-0.182035	-0.453571	-0.136705	-0.479591	0.974782	0.160995	0.893321	0.0512564
AT4G14615	similar to unknown protein [Arabidopsis thaliana] (TAIR:AT1G52825); similar to Os07g0181800 [Oryza sativa (japonica cultivar-group)] (GB:NP_001059047); similar to hypothetical protein [Oryza sativa (japonica cultivar-group)] (GB:BAC83054)	0.0960983	0.00987117	0.0720673	0.23876	0.967031	0.980308	0.88457	0.0480147
AT4G14650	similar to unknown protein [Arabidopsis thaliana] (TAIR:AT2G22795); similar to CG6004-PB [Drosophila melanogaster] (GB:NP_648504.2); similar to PREDICTED: hypothetical protein [Strongylocentrotus purpuratus] (GB:XP_799902.2); similar to mature parasite-i	0.0260668	-0.0522731	-0.314167	-0.447492	0.998058	0.914259	0.253035	0.0157835
AT4G14690	ELIP2 | ELIP2 (EARLY LIGHT-INDUCIBLE PROTEIN 2); chlorophyll binding	0.106956	0.40093	0.819365	0.628882	0.992196	0.294127	0.00530136	0.0173863
AT4G14930	acid phosphatase survival protein SurE, putative	0.128505	0.133029	0.201625	0.205441	0.82768	0.416991	0.149964	0.0593992
AT4G15140	similar to OSJNBa0014K143 [Oryza sativa (japonica cultivar-group)] (GB:CAE02941.3); similar to Os04g0504200 [Oryza sativa (japonica cultivar-group)] (GB:NP_001053245)	0.12669	-0.239157	0.0292506	-0.351087	0.960968	0.258899	0.97542	0.0184727
AT4G15260	UDP-glucoronosyl/UDP-glucosyl transferase family protein	0.0143009	0.401289	0.274014	0.825432	0.999138	0.27094	0.654425	0.00134386
AT4G15440	CYP74B2, HPL1 | HPL1 (HYDROPEROXIDE LYASE 1); heme binding / iron ion binding / monooxygenase	-0.0819711	-0.148915	-0.480581	-0.891961	0.994323	0.793671	0.215211	0.00114603
AT4G15490	UGT84A3 | UGT84A3; UDP-glycosyltransferase/ sinapate 1-glucosyltransferase/ transferase, transferring glycosyl groups	0.151254	0.125082	0.989596	0.620802	0.975984	0.756583	3.13646e-05	0.00199575
AT4G15530	PPDK | PPDK (PYRUVATE ORTHOPHOSPHATE DIKINASE); kinase/ pyruvate, phosphate dikinase	0.34082	0.394012	0.419794	0.645724	0.694876	0.222063	0.201443	0.00529822
AT4G15550	IAGLU | IAGLU (INDOLE-3-ACETATE BETA-D-GLUCOSYLTRANSFERASE); UDP-glycosyltransferase/ transferase, transferring glycosyl groups	0.667154	0.157441	0.533561	0.880208	0.19516	0.799593	0.194221	0.00273906
AT4G15610	integral membrane family protein	-0.394823	0.0270098	0.0595988	-0.446794	0.38453	0.965553	0.958819	0.0297011
AT4G15620	integral membrane family protein	-0.128969	-0.70545	-0.501244	-1.03307	0.987212	0.00438796	0.0521139	1.39559e-05
AT4G15830	binding	-0.0950097	-0.0642649	0.0634475	-0.37997	0.992196	0.888547	0.950371	0.0443512
AT4G15890	binding	0.0989796	-0.229006	-0.11603	-0.345474	0.990337	0.416881	0.873227	0.0672018
AT4G15920	nodulin MtN3 family protein	-0.192602	-0.0552424	-0.330344	-0.582927	0.967031	0.934101	0.414527	0.0124577
AT4G15975	zinc finger (C3HC4-type RING finger) family protein	0.663569	0.895315	0.257485	1.30442	0.143453	0.00425432	0.726847	1.39559e-05
AT4G16140	proline-rich family protein	-0.112046	-0.296855	-0.366814	-0.466682	0.974782	0.128464	0.0328892	0.00164828
AT4G16150	calmodulin-binding protein	0.0625316	0.286069	0.225289	0.395499	0.994323	0.360771	0.646401	0.0685613
AT4G16240	similar to glycine-rich protein [Arabidopsis thaliana] (TAIR:AT5G46730); similar to glycine-rich protein [Arabidopsis thaliana] (TAIR:AT2G05440.7); similar to glycin-rich protein [Vigna unguiculata] (GB:CAA61200); similar to Os03g0309300 [Oryza sativa (j	-0.129464	0.0712856	0.203911	0.702006	0.992196	0.915941	0.813858	0.00642928
AT4G16250	PHYD | PHYD (PHYTOCHROME DEFECTIVE D); G-protein coupled photoreceptor/ signal transducer	0.0931355	0.259354	0.155434	0.34449	0.979353	0.14573	0.587094	0.00902489
AT4G16330	oxidoreductase, 2OG-Fe(II) oxygenase family protein	0.151043	-0.0327442	0.147227	0.31997	0.928714	0.93868	0.708027	0.0352775
AT4G16500	cysteine protease inhibitor family protein / cystatin family protein	-0.035553	0.0431239	0.381326	1.14453	0.997096	0.939663	0.156528	1.25676e-06
AT4G16515	unknown protein	-0.255704	-0.288765	0.00294682	-0.513315	0.771541	0.29626	0.998585	0.00684569
AT4G16563	aspartyl protease family protein	-0.0131601	-0.143596	-0.0786468	-0.276129	0.998058	0.509125	0.885449	0.0392164
AT4G16760	ATACX1, ACX1 | ACX1 (ACYL-COA OXIDASE 1)	-0.111563	0.17602	0.170587	0.282003	0.950835	0.353098	0.44964	0.0267024
AT4G16840	similar to unknown protein [Arabidopsis thaliana] (TAIR:AT5G61630)	-0.114137	0.113344	-0.126873	0.371389	0.980898	0.726477	0.824289	0.0264553
AT4G16890	BAL, SNC1 | SNC1 (SUPPRESSOR OF NPR1-1, CONSTITUTIVE 1)	0.114308	0.228666	0.19633	0.482037	0.992196	0.527228	0.744537	0.0274764
AT4G16950	RPP5 | RPP5 (RECOGNITION OF PERONOSPORA PARASITICA 5)	0.166998	0.140959	0.0664688	0.310306	0.932221	0.663033	0.944938	0.0921972
AT4G16980	arabinogalactan-protein family	-0.377344	-0.618216	-0.276844	-0.141502	0.00783338	7.94963e-06	0.0217097	0.275725
AT4G17000	similar to unknown protein [Arabidopsis thaliana] (TAIR:AT3G28770); similar to hypothetical protein [Capsella rubella] (GB:CAC82614)	-0.0776655	-0.286835	-0.105696	-0.473197	0.992196	0.212487	0.877359	0.00442924
AT4G17070	similar to Os03g0100300 [Oryza sativa (japonica cultivar-group)] (GB:NP_001048644); contains InterPro domain Peptidyl-prolyl cis-trans isomerase, cyclophilin type; (InterPro:IPR002130)	0.19137	0.363776	0.145248	0.393846	0.855686	0.0784611	0.755426	0.0159007
AT4G17090	BMY8, BAM3, CT-BMY | CT-BMY (BETA-AMYLASE 8); beta-amylase	-0.205661	-0.41996	-0.380285	-0.51131	0.96923	0.258739	0.385011	0.0594003
AT4G17470	palmitoyl protein thioesterase family protein	0.197066	-0.311415	-0.774822	-0.0625998	0.980989	0.529074	0.0225212	0.946188
AT4G17480	palmitoyl protein thioesterase family protein	-0.0382315	-0.466956	-0.46481	-0.239679	0.996672	0.0811448	0.0745722	0.411587
AT4G17550	transporter-related	-0.181521	-0.28802	-0.0951734	-0.374114	0.932221	0.276516	0.908533	0.0492497
AT4G17660	protein kinase, putative	0.279549	0.509214	0.832254	1.15237	0.745133	0.0367616	0.000252184	1.22212e-06
AT4G17670	senescence-associated protein-related	-0.325702	0.184516	0.971263	0.507111	0.890943	0.758145	0.00308101	0.117496
AT4G17720	RNA recognition motif (RRM)-containing protein	0.0309206	-0.0947891	0.282884	0.285179	0.995318	0.750946	0.15864	0.0677159
AT4G17770	TPS5, ATTPS5 | ATTPS5 (Arabidopsis thaliana trehalose phosphatase/synthase 5); transferase, transferring glycosyl groups / trehalose-phosphatase	0.0592592	-0.374548	-0.046827	-0.381753	0.995318	0.183855	0.971944	0.0799865
AT4G17840	similar to unknown protein [Arabidopsis thaliana] (TAIR:AT2G35260); similar to hypothetical protein 23.t00040 [Brassica oleracea] (GB:ABD65626); similar to hypothetical protein 40.t00061 [Brassica oleracea] (GB:ABD65174)	0.284484	0.0872282	0.441804	0.411824	0.69271	0.841058	0.0595916	0.036872
AT4G17870	similar to unknown protein [Arabidopsis thaliana] (TAIR:AT5G46790); similar to Streptomyces cyclase/dehydrase family protein [Brassica oleracea] (GB:ABD65175); contains InterPro domain Streptomyces cyclase/dehydrase; (InterPro:IPR005031)	-0.184577	-0.0349165	-0.140804	-0.406592	0.818825	0.934376	0.728446	0.00606082
AT4G17900	zinc-binding family protein	0.633142	0.702752	0.627492	1.00518	0.253368	0.0556556	0.0902051	0.00083181
AT4G18030	dehydration-responsive family protein	-0.0479663	-0.145659	-0.194505	-0.254116	0.992196	0.403999	0.238772	0.0257878
AT4G18060	SH3 domain-containing protein 3 (SH3P3)	0.0556858	-0.182465	-0.0579028	-0.209046	0.992196	0.281173	0.915735	0.0981682
AT4G18070	similar to unknown protein [Arabidopsis thaliana] (TAIR:AT1G29530); similar to hypothetical protein [Yarrowia lipolytica] (GB:XP_500773)	-0.0606539	-0.0402322	0.0224618	-0.266669	0.992196	0.912808	0.982358	0.0710232
AT4G18170	ATWRKY28, WRKY28 | WRKY28 (WRKY DNA-binding protein 28); transcription factor	0.258181	0.35892	0.697829	1.63167	0.93425	0.396118	0.028289	6.85358e-07
AT4G18250	receptor serine/threonine kinase, putative	-0.0200071	0.0569905	0.322108	0.53239	0.998058	0.906265	0.241376	0.00442152
AT4G18290	KAT2 | KAT2 (K+ ATPase 2); cyclic nucleotide binding / inward rectifier potassium channel	-0.0552064	-0.547857	-0.146449	-0.114056	0.995318	0.0859769	0.887364	0.858663
AT4G18360	(S)-2-hydroxy-acid oxidase, peroxisomal, putative / glycolate oxidase, putative / short chain alpha-hydroxy acid oxidase, putative	-0.229119	-0.369552	-0.0663624	-0.274179	0.77064	0.0890869	0.943894	0.150614
AT4G18570	proline-rich family protein	-0.182153	-0.153327	-0.0757168	-0.4883	0.844012	0.563506	0.915735	0.00163787
AT4G18820	ATP binding / DNA-directed DNA polymerase/ nucleoside-triphosphatase/ nucleotide binding	-0.0281396	-0.0491163	-0.139249	-0.223787	0.995318	0.848417	0.538251	0.055117
AT4G18880	HSFA4A, AT-HSFA4A | AT-HSFA4A (Arabidopsis thaliana heat shock transcription factor A4A); DNA binding / transcription factor	0.473814	0.787281	1.29546	1.48881	0.818825	0.116342	0.00221155	0.000196018
AT4G18970	GDSL-motif lipase/hydrolase family protein	-0.0467543	-0.299226	-0.356535	-0.489845	0.995318	0.199735	0.0997053	0.00402955
AT4G19140	similar to Os04g0600400 [Oryza sativa (japonica cultivar-group)] (GB:NP_001053760)	0.060952	0.335559	0.117417	0.251798	0.992196	0.0838975	0.823627	0.137425
AT4G19370	similar to unknown protein [Arabidopsis thaliana] (TAIR:AT1G31720); similar to Os06g0114700 [Oryza sativa (japonica cultivar-group)] (GB:NP_001056606); similar to Os02g0703300 [Oryza sativa (japonica cultivar-group)] (GB:NP_001047854); contains InterPro	0.142291	0.23649	0.160244	0.298005	0.932221	0.26017	0.649425	0.0509802
AT4G19380	alcohol oxidase-related	-0.357298	-0.184608	-0.381551	-0.72456	0.71774	0.697135	0.340165	0.00347561
AT4G19410	pectinacetylesterase, putative	0.124822	0.0254703	0.292225	0.458798	0.980989	0.965233	0.323614	0.0131207
AT4G19460	glycosyl transferase family 1 protein	0.00573938	0.146607	-0.00542249	0.575236	0.999616	0.718425	0.997121	0.0057134
AT4G19640	Ara-7, AtRABF2b, AtRab5B, ARA7 | ARA7; GTP binding	0.0971083	0.0102454	0.208171	0.245543	0.975341	0.981302	0.293817	0.0671203
AT4G19810	glycosyl hydrolase family 18 protein	0.0756338	0.275502	0.123191	0.540009	0.9932	0.446655	0.903184	0.0175047
AT4G19880	similar to unknown protein [Arabidopsis thaliana] (TAIR:AT5G45020); similar to Glutathione S-transferase, C-terminal-like [Medicago truncatula] (GB:ABC75353); contains InterPro domain Thioredoxin-like fold; (InterPro:IPR012336); contains InterPro domain	-0.0240721	0.234452	0.597599	0.945954	0.998112	0.683992	0.136336	0.00196612
AT4G20000	VQ motif-containing protein	0.0173049	0.975308	0.944318	1.9464	0.999138	0.0061825	0.00621828	2.97478e-07
AT4G20110	vacuolar sorting receptor, putative	-0.00874648	0.152889	0.12898	-0.284268	0.999138	0.560396	0.782768	0.0775196
AT4G20260	DREPP plasma membrane polypeptide family protein	-0.615374	-0.837888	-0.777459	-0.892244	0.339104	0.0192977	0.0270984	0.00326553
AT4G20320	CTP synthase	0.58954	0.198775	0.252838	0.344517	0.0801383	0.615174	0.601423	0.166995
AT4G20390	integral membrane family protein	-0.0752502	-0.251853	-0.0695751	-0.479847	0.9932	0.484905	0.954246	0.0322935
AT4G20780	calcium-binding protein, putative	0.50844	0.812797	0.595724	1.57521	0.241749	0.00267039	0.028289	1.12615e-07
AT4G20830	FAD-binding domain-containing protein	0.408569	0.743634	1.00387	1.6933	0.921409	0.165058	0.0282691	5.77544e-05
AT4G20860	FAD-binding domain-containing protein	0.10851	0.0897101	0.0648185	0.676054	0.992196	0.894235	0.968498	0.0106333
AT4G21070	ATBRCA1 | ATBRCA1 (BREAST CANCER SUSCEPTIBILITY1); ubiquitin-protein ligase	-0.055354	-0.194405	-0.0850558	-0.38633	0.995318	0.544764	0.929925	0.0465841
AT4G21120	CAT1 | AAT1 (CATIONIC AMINO ACID TRANSPORTER 1); cationic amino acid transporter	0.0899542	0.0831722	0.569312	0.845588	0.992196	0.836585	0.00432823	1.79411e-05
AT4G21270	KATA, KATAP, ATK1 | ATK1 (ARABIDOPSIS THALIANA KINESIN 1); microtubule motor	-0.212546	-0.227098	-0.0441092	-0.38904	0.844012	0.417651	0.968456	0.0327064
AT4G21390	B120 | B120; protein kinase/ sugar binding	-0.0110261	0.0879056	0.315709	1.1337	0.999138	0.88409	0.498143	2.17905e-05
AT4G21400	protein kinase family protein	0.0738791	0.463434	0.869693	0.85732	0.994323	0.157366	0.00120592	0.000542831
AT4G21410	protein kinase family protein	0.0706338	0.800126	0.227218	0.379515	0.9932	0.000620776	0.613312	0.0715775
AT4G21510	F-box family protein	0.0811145	-0.241681	0.549662	0.491057	0.995183	0.626715	0.125192	0.0957627
AT4G21590	bifunctional nuclease, putative	-0.0799283	-0.163129	-0.382299	-0.902071	0.9932	0.709482	0.259763	0.000156001
AT4G21600	bifunctional nuclease, putative	0.0845121	-0.202039	0.0387372	-0.286791	0.988453	0.37524	0.966823	0.0676674
AT4G21610	LOL2 | LOL2 (LSD ONE LIKE 2); transcription factor	-0.0267081	0.144329	0.131347	0.357274	0.99738	0.603785	0.785053	0.0224057
AT4G21620	glycine-rich protein	0.148777	0.00332952	0.410503	1.12257	0.977766	0.995283	0.125592	2.46212e-06
AT4G21820	calmodulin-binding family protein	-0.171319	-0.0687784	-0.150989	-0.381036	0.932221	0.869144	0.777429	0.0342442
AT4G21850	methionine sulfoxide reductase domain-containing protein / SeIR domain-containing protein	-0.041143	0.323822	0.500838	0.488864	0.995318	0.225599	0.0241652	0.0105802
AT4G21865	unknown protein	0.100503	0.797049	0.654662	0.7905	0.980989	2.7288e-05	0.000144672	4.29257e-06
AT4G21870	26.5 kDa class P-related heat shock protein (HSP26.5-P)	0.19791	0.643605	0.270347	0.373356	0.96923	0.0343832	0.65435	0.204343
AT4G22200	AKT3, AKT2, AKT2/3 | AKT2 (Arabidopsis K+ transporter 2); cyclic nucleotide binding / inward rectifier potassium channel	0.146088	-1.07766	-0.32451	-0.727046	0.992799	0.0272621	0.806772	0.0955641
AT4G22460	protease inhibitor/seed storage/lipid transfer protein (LTP) family protein	-0.112781	-0.150477	0.0568802	-0.285897	0.977766	0.576399	0.948175	0.0795658
AT4G22530	embryo-abundant protein-related	0.188508	0.428886	1.02005	1.19176	0.980989	0.285951	0.00106481	6.32815e-05
AT4G22540	oxysterol-binding family protein	-0.094318	-0.0441895	0.158021	0.2375	0.946208	0.855008	0.351313	0.0235908
AT4G22560	similar to unknown protein [Arabidopsis thaliana] (TAIR:AT4G12450); similar to hypothetical protein [Oryza sativa (japonica cultivar-group)] (GB:BAD25627); contains domain ADP-ribosylation (SSF56399)	-0.103302	-0.20659	-0.303905	-0.643811	0.977766	0.336099	0.0949762	3.532e-05
AT4G22570	APT3 | APT3 (ADENINE PHOSPHORIBOSYL TRANSFERASE 3); adenine phosphoribosyltransferase	-0.0300654	-0.348288	-0.296435	-0.484108	0.995318	0.0252906	0.0607867	0.000318054
AT4G22860	similar to unknown protein [Arabidopsis thaliana] (TAIR:AT4G11990); similar to conserved hypothetical protein [Medicago truncatula] (GB:ABE81485); contains domain FAMILY NOT NAMED (PTHR14326); contains domain gb def: F11M21.29 protein (PTHR14326:SF5)	-0.114302	-0.193325	-0.0851212	-0.416387	0.975341	0.409845	0.896065	0.00557251
AT4G23060	IQD22 | IQD22 (IQ-domain 22); calmodulin binding	0.283811	0.0240375	0.169448	0.414508	0.77064	0.971431	0.803652	0.0579851
AT4G23130	RLK6, CRK5 | CRK5 (CYSTEINE-RICH RLK5); kinase	-0.0493638	0.140793	0.338361	0.419393	0.995318	0.652294	0.124118	0.0125454
AT4G23150	protein kinase family protein	0.208503	0.266128	0.346623	0.608091	0.932221	0.432247	0.29907	0.00451217
AT4G23180	RLK4, CRK10 | CRK10 (CYSTEINE-RICH RLK10); kinase	0.987831	1.12108	1.51388	1.60021	0.305881	0.0590968	0.00436492	0.000974853
AT4G23190	AT-RLK3, CRK11 | CRK11 (CYSTEINE-RICH RLK11); kinase	0.733912	1.46988	1.75025	2.29526	0.341068	0.000517859	4.15652e-05	2.75488e-07
AT4G23220	protein kinase family protein	0.36771	2.04953	2.29082	2.7492	0.878278	3.02644e-06	1.84049e-07	3.31611e-09
AT4G23260	protein kinase family protein	0.204277	0.130678	0.16984	1.03609	0.967031	0.807625	0.860618	9.43256e-05
AT4G23270	protein kinase family protein	0.28988	1.17819	1.10822	2.26189	0.974782	0.00686923	0.00936316	6.50697e-07
AT4G23280	protein kinase, putative	0.0876039	0.886601	1.3198	2.43313	0.994323	0.00607915	5.72215e-05	2.38517e-09
AT4G23400	PIP1D, PIP1;5 | PIP1;5/PIP1D (plasma membrane intrinsic protein 1;5); water channel	-0.0562021	-0.351324	-0.347163	-0.546696	0.994323	0.147395	0.14783	0.00243063
AT4G23460	beta-adaptin, putative	-0.0288513	0.0638054	0.203638	0.314813	0.995318	0.767987	0.149964	0.0029931
AT4G23470	hydroxyproline-rich glycoprotein family protein	0.0631894	0.215963	0.417478	0.744958	0.992799	0.442963	0.0484104	7.61688e-05
AT4G23570	SGT1A | SGT1A (Suppressor of G2 (Two) 1A); binding	0.308798	0.593036	0.263486	0.197829	0.606926	0.00685468	0.431161	0.479922
AT4G23670	major latex protein-related / MLP-related	-0.156317	-0.392444	-0.362083	-0.585614	0.992196	0.416177	0.587094	0.0707516
AT4G23800	high mobility group (HMG1/2) family protein	-0.111089	-0.0368299	0.0121419	-0.325948	0.977766	0.930438	0.988911	0.0338287
AT4G23810	ATWRKY53, WRKY53 | WRKY53 (WRKY DNA-binding protein 53); transcription factor	1.3263	1.19957	1.07659	1.69861	0.119212	0.0675892	0.108515	0.00129883
AT4G23820	glycoside hydrolase family 28 protein / polygalacturonase (pectinase) family protein	-0.0971564	-0.262483	-0.164377	-0.339964	0.967031	0.0890869	0.447342	0.0047997
AT4G23850	long-chain-fatty-acid--CoA ligase / long-chain acyl-CoA synthetase	0.0583903	0.215139	0.292621	0.391131	0.992196	0.337496	0.143752	0.00916241
AT4G23880	unknown protein	0.121373	0.321662	0.13525	0.474097	0.988995	0.315265	0.882541	0.0323624
AT4G23885	similar to unknown protein [Arabidopsis thaliana] (TAIR:AT5G24165)	-0.125283	0.0556494	0.204438	0.335039	0.980989	0.909598	0.648121	0.0980562
AT4G23900	nucleoside diphosphate kinase 4 (NDK4)	0.0733035	-0.362922	-0.067959	-0.378962	0.992196	0.0664715	0.935526	0.0163101
AT4G24040	ATTRE1, TREHALASE 1, TRE1 | ATTRE1 (TREHALASE 1); trehalase	0.12012	-0.0211079	0.44658	0.44015	0.987212	0.974799	0.0774781	0.0344
AT4G24130	similar to unknown protein [Arabidopsis thaliana] (TAIR:AT5G46230); similar to Os01g0652700 [Oryza sativa (japonica cultivar-group)] (GB:NP_001043739); similar to Os10g0518000 [Oryza sativa (japonica cultivar-group)] (GB:NP_001065071); similar to hypothe	-0.031423	-0.223395	-0.447542	-0.541481	0.998058	0.615872	0.20115	0.0313184
AT4G24400	SnRK33, PKS11, CIPK8 | CIPK8 (CBL-INTERACTING PROTEIN KINASE 8); kinase	0.106428	-0.000639118	0.106518	0.323053	0.975341	0.998372	0.82679	0.0217157
AT4G24510	VC2, VC-2, CER2 | CER2 (ECERIFERUM 2); transferase	-0.165883	-0.452877	-0.236619	-0.247129	0.932221	0.026038	0.426194	0.218924
AT4G24520	AR1, ATR1 | ATR1 (ARABIDOPSIS CYTOCHROME REDUCTASE)	0.0200461	0.0300669	0.152931	0.352673	0.998058	0.940806	0.661088	0.0141439
AT4G24610	similar to unknown protein [Arabidopsis thaliana] (TAIR:AT5G65440); similar to unknown protein [Arabidopsis thaliana] (TAIR:AT5G48310); similar to Os02g0760200 [Oryza sativa (japonica cultivar-group)] (GB:NP_001048187); similar to Os02g0198400 [Oryza sat	0.102043	-0.00389549	-0.0764256	-0.296781	0.977766	0.992246	0.903412	0.0417088
AT4G24670	alliinase family protein	0.0668412	0.344181	0.106522	0.00935588	0.992196	0.0568124	0.838524	0.985873
AT4G24780	pectate lyase family protein	0.127172	-0.335565	-0.167267	-0.152978	0.950835	0.0603978	0.592433	0.461789
AT4G24900	similar to hypothetical protein SDM1_56t00018 [Solanum demissum] (GB:AAU90341.2)	0.0508645	0.406536	-0.0125023	0.0842171	0.995318	0.0780437	0.990979	0.856464
AT4G24920	protein transport protein SEC61 gamma subunit, putative	-0.006849	0.161926	0.120203	0.336818	0.999138	0.484535	0.780863	0.0175491
AT4G25030	similar to unknown protein [Arabidopsis thaliana] (TAIR:AT5G45410.3); similar to Os07g0159500 [Oryza sativa (japonica cultivar-group)] (GB:NP_001058932); similar to Os10g0580900 [Oryza sativa (japonica cultivar-group)] (GB:NP_001065517); similar to unkno	0.166961	0.269336	0.247853	0.421929	0.931951	0.255884	0.371065	0.0109769
AT4G25240	SKS1 | SKS1 (SKU5 SIMILAR 1); copper ion binding	-0.072652	0.065771	-0.061857	-0.389491	0.992196	0.865817	0.947768	0.0184727
AT4G25260	invertase/pectin methylesterase inhibitor family protein	0.0698567	-0.084021	-0.162901	-0.416392	0.994323	0.87694	0.841953	0.0799865
AT4G25620	hydroxyproline-rich glycoprotein family protein	-0.0502224	-0.151569	-0.5903	-0.312192	0.996672	0.795562	0.087398	0.414865
AT4G25640	MATE efflux family protein	0.12789	0.271597	0.192499	0.510024	0.979353	0.313368	0.668379	0.00526553
AT4G25660	similar to unknown protein [Arabidopsis thaliana] (TAIR:AT4G25680); similar to Protein of unknown function DUF862, eukaryotic [Medicago truncatula] (GB:ABE85315); similar to Os10g0533900 [Oryza sativa (japonica cultivar-group)] (GB:NP_001065158); contain	0.0439401	-0.185718	-0.0635006	-0.297958	0.995318	0.434259	0.936974	0.055929
AT4G25750	ABC transporter family protein	0.122353	0.176012	0.338135	0.618955	0.985616	0.631723	0.264655	0.00223981
AT4G25810	XTR6 | XTR6 (XYLOGLUCAN ENDOTRANSGLYCOSYLASE 6); hydrolase, acting on glycosyl bonds	-0.180613	-0.308144	0.101301	1.1458	0.992196	0.678624	0.966823	0.00347935
AT4G25900	aldose 1-epimerase family protein	-0.0321928	0.384603	1.05562	1.47605	0.997419	0.183338	2.77295e-05	6.241e-08
AT4G25940	epsin N-terminal homology (ENTH) domain-containing protein	0.0210202	-0.00793284	0.0389396	0.423522	0.998112	0.990152	0.980006	0.0685613
AT4G26070	NMAPKK, ATMEK1, MKK1, MEK1 | MEK1 (mitogen-activated protein kinase kinase 1); MAP kinase kinase/ kinase	0.341917	0.569795	0.806804	0.936152	0.848734	0.143761	0.0143573	0.00138322
AT4G26080	ABI1 | ABI1 (ABA INSENSITIVE 1); calcium ion binding / protein phosphatase type 2C	0.734288	-0.0238991	0.346658	0.583916	0.136629	0.981181	0.591668	0.0586862
AT4G26090	RPS2 | RPS2 (RESISTANT TO P. SYRINGAE 2)	0.507098	0.482518	1.41532	2.2406	0.918835	0.563506	0.00951132	2.29504e-05
AT4G26120	ankyrin repeat family protein / BTB/POZ domain-containing protein	0.24513	-0.111157	0.0719463	0.416971	0.883049	0.816128	0.953961	0.071105
AT4G26270	phosphofructokinase family protein	0.129708	0.308569	0.502858	0.794485	0.992196	0.497297	0.192813	0.00394753
AT4G26520	fructose-bisphosphate aldolase, cytoplasmic	-0.158019	-0.312985	0.0088374	0.122122	0.90441	0.0953823	0.991204	0.630113
AT4G26660	similar to unknown protein [Arabidopsis thaliana] (TAIR:AT5G55520.2); similar to kinesin related protein [Lycopersicon esculentum] (GB:AAO15358); contains InterPro domain Kinesin-related; (InterPro:IPR010544)	-0.129416	-0.101999	-0.0591804	-0.798852	0.988923	0.847149	0.96726	0.000745634
AT4G26790	GDSL-motif lipase/hydrolase family protein	-0.263549	-0.783321	-0.539638	-0.983643	0.963801	0.0396702	0.240245	0.0018095
AT4G26910	2-oxoacid dehydrogenase family protein	-0.0176041	0.177603	0.287203	0.638739	0.998112	0.689178	0.542866	0.00592828
AT4G26970	aconitate hydratase, cytoplasmic, putative / citrate hydro-lyase/aconitase, putative	-0.0544969	0.0565081	0.329507	0.512926	0.995183	0.905744	0.209745	0.00522548
AT4G27110	COBL11 | phytochelatin synthetase-related	0.081272	0.157238	0.0665543	-0.222577	0.980989	0.417651	0.903412	0.0938717
AT4G27230	histone H2A, putative	-0.19184	-0.134387	-0.148428	-0.491608	0.864774	0.66921	0.752782	0.00320963
AT4G27260	GH3.5, WES1 | GH3.5/WES1; indole-3-acetic acid amido synthetase	0.215814	-0.0539941	0.847407	1.23442	0.992196	0.965468	0.0962433	0.00225065
AT4G27300	S-locus protein kinase, putative	0.67138	1.55109	1.79702	3.01359	0.616973	0.00132248	0.00016111	4.00739e-08
AT4G27450	similar to unknown protein [Arabidopsis thaliana] (TAIR:AT3G15450); similar to unknown [Glycine max] (GB:AAG00940); contains domain no description (G3D.3.60.200); contains domain N-terminal nucleophile aminohydrolases (Ntn hydrolases) (SSF56235)	0.136232	0.407835	0.955782	0.518772	0.994323	0.609229	0.0837342	0.388474
AT4G27480	glycosyltransferase family 14 protein / core-2/I-branching enzyme family protein	0.149355	-0.00663519	0.408692	0.680703	0.987212	0.992442	0.295022	0.00656711
AT4G27652	similar to unknown protein [Arabidopsis thaliana] (TAIR:AT4G27657)	-0.0618025	0.00792336	0.426677	0.920413	0.997419	0.993934	0.618172	0.0147227
AT4G27800	protein phosphatase 2C PPH1 / PP2C PPH1 (PPH1)	0.216953	-0.0237566	0.0904908	0.249766	0.620381	0.95154	0.86236	0.0820224
AT4G27830	glycosyl hydrolase family 1 protein	0.140709	-0.16087	0.187911	0.635407	0.99142	0.758621	0.841557	0.0137211
AT4G27900	similar to unknown protein [Arabidopsis thaliana] (TAIR:AT5G53420); similar to CCT [Medicago truncatula] (GB:ABE82748); contains InterPro domain CCT; (InterPro:IPR010402)	0.243417	-0.034225	0.298181	0.551994	0.864774	0.956439	0.413499	0.00866733
AT4G28050	TET7 | TET7 (TETRASPANIN7)	-0.0858633	-0.164202	-0.105124	-0.537456	0.994323	0.766946	0.944644	0.0567876
AT4G28290	unknown protein	0.0236524	0.224166	0.909327	0.932254	0.998112	0.636945	0.0016388	0.000491675
AT4G28310	similar to unknown protein [Arabidopsis thaliana] (TAIR:AT1G52270); similar to unknown protein [Oryza sativa (japonica cultivar-group)] (GB:BAC22207)	-0.134139	-0.227124	-0.104104	-0.349667	0.950835	0.305572	0.85684	0.0217092
AT4G28350	lectin protein kinase family protein	0.0193205	0.0658788	0.19999	0.360023	0.997419	0.804605	0.309038	0.00403706
AT4G28390	ATAAC3, AAC3 | AAC3 (ADP/ATP CARRIER 3); ATP:ADP antiporter/ binding	0.245507	0.343495	0.634842	0.800824	0.895115	0.286414	0.0125868	0.000505005
AT4G28430	reticulon family protein	-0.172943	-0.0826166	-0.0403947	-0.234989	0.747561	0.739691	0.9541	0.0750677
AT4G28460	unknown protein	0.137927	0.326816	0.330511	0.838522	0.982333	0.323041	0.376616	0.000301249
AT4G28490	RLK5, HAE, HAESA | HAESA (RECEPTOR-LIKE PROTEIN KINASE 5); ATP binding / kinase/ protein serine/threonine kinase	0.144224	0.713638	0.696766	0.810439	0.954317	0.000254464	0.000201457	1.05555e-05
AT4G28680	tyrosine decarboxylase, putative	-0.16055	-0.368317	-0.405495	-0.486518	0.979353	0.258739	0.216594	0.0371878
AT4G28703	similar to unknown protein [Arabidopsis thaliana] (TAIR:AT3G04300); similar to Cupin, RmlC-type [Medicago truncatula] (GB:ABE82642); contains InterPro domain Protein of unknown function DUF861, cupin_3; (InterPro:IPR008579); contains InterPro domain AraC	0.700178	0.676641	0.90814	1.28352	0.231571	0.0974614	0.011372	0.000122328
AT4G28780	GDSL-motif lipase/hydrolase family protein	-0.318479	-0.567371	-0.571318	-0.866184	0.745133	0.0414891	0.0321822	0.000267886
AT4G28950	ARAC7, ATROP9, RAC7, ROP9 | ARAC7/ATROP9/RAC7/ROP9 (rho-related protein from plants 9); GTP binding	0.0348637	-0.167841	-0.0640939	-0.407137	0.995318	0.589669	0.948518	0.0207829
AT4G29050	lectin protein kinase family protein	0.0549035	0.0972097	0.296219	0.521952	0.9932	0.766932	0.181985	0.00128912
AT4G29080	IAA27, PAP2 | PAP2 (PHYTOCHROME-ASSOCIATED PROTEIN 2); transcription factor	-0.0374579	-0.217138	-0.0170721	-0.376997	0.9932	0.151488	0.983271	0.00091096
AT4G29220	phosphofructokinase family protein	0.104262	0.250541	0.209542	0.344787	0.956694	0.108936	0.230054	0.00406578
AT4G29240	leucine-rich repeat family protein / extensin family protein	-0.190326	-0.207609	-0.129316	-0.452327	0.950835	0.580789	0.885028	0.0387433
AT4G29690	type I phosphodiesterase/nucleotide pyrophosphatase family protein	-0.139405	0.116409	-0.239523	-0.41494	0.987212	0.819565	0.679822	0.0979079
AT4G29720	ATPAO5 | ATPAO5 (POLYAMINE OXIDASE 5); amine oxidase	-0.251213	-0.422483	-0.339058	-0.345849	0.673061	0.0367781	0.116956	0.0434468
AT4G29820	CFIM-25, ATCFIM-25 | ATCFIM-25/CFIM-25 (ARABIDOPSIS HOMOLOG OF CFIM-25)	-0.0711238	0.080499	-0.00606716	0.327019	0.992196	0.8203	0.995478	0.0506885
AT4G29900	ATACA10, ACA10 | ACA10 (autoinhibited Ca2+ -ATPase 10); calcium-transporting ATPase/ calmodulin binding	0.239024	0.492069	0.181439	0.19158	0.616629	0.00407218	0.551073	0.311898
AT4G30080	ARF16 | ARF16 (AUXIN RESPONSE FACTOR 16); miRNA binding / transcription factor	-0.0871083	0.184304	0.0857279	0.322142	0.992196	0.499697	0.908011	0.0615524
AT4G30130	similar to unknown protein [Arabidopsis thaliana] (TAIR:AT2G19090); similar to Protein of unknown function DUF630 [Medicago truncatula] (GB:ABE84030); contains InterPro domain Protein of unknown function DUF632; (InterPro:IPR006867); contains InterPro do	-0.0778872	-0.0297889	-0.188967	-0.57982	0.992196	0.954009	0.657732	0.00122719
AT4G30210	AR2, ATR2 | ATR2 (ARABIDOPSIS P450 REDUCTASE 2)	0.344538	0.718924	0.453233	0.842505	0.64255	0.00438796	0.105928	0.000225467
AT4G30230	similar to hypothetical protein MtrDRAFT_AC152818g26v1 [Medicago truncatula] (GB:ABE77890)	-0.0326707	-0.340511	-0.368094	-0.459594	0.997419	0.254342	0.228088	0.0315978
AT4G30270	MERI-5, BRU1, MERI5B | MERI5B (MERISTEM-5); hydrolase, acting on glycosyl bonds	-0.230027	-0.470134	-0.261109	-0.346153	0.818825	0.0345856	0.407311	0.0737381
AT4G30450	glycine-rich protein	0.00722083	-0.289681	-0.193862	-0.540735	0.999565	0.403363	0.770175	0.0156705
AT4G30530	defense-related protein, putative	0.0732829	0.500335	0.753536	1.04785	0.995318	0.250858	0.037015	0.000815713
AT4G30610	SCPL24, BRS1 | BRS1 (BRI1 SUPPRESSOR 1)	-0.206783	-0.316192	-0.514482	-0.826167	0.87283	0.204491	0.0123509	2.69021e-05
AT4G30650	hydrophobic protein, putative / low temperature and salt responsive protein, putative	-0.203382	-0.544696	-0.391745	-0.672695	0.980989	0.19044	0.499573	0.0287019
AT4G30670	unknown protein	-0.233095	0.0421887	-0.197229	-0.786406	0.932221	0.952179	0.799357	0.00129867
AT4G31360	selenium binding	-0.203591	-0.0432492	-0.078661	-0.459664	0.928714	0.939854	0.944644	0.0244915
AT4G31500	SUR2, RNT1, RED1, ATR4, CYP83B1 | CYP83B1 (CYTOCHROME P450 MONOOXYGENASE 83B1); oxygen binding	-0.0922935	-0.0273305	0.566453	0.600713	0.992799	0.974077	0.0732016	0.0195825
AT4G31550	ATWRKY11, WRKY11 | WRKY11 (WRKY DNA-binding protein 11); transcription factor	0.303139	0.219769	0.344213	0.930915	0.909442	0.682612	0.558358	0.00118899
AT4G31590	CSLC05, ATCSLC5, ATCSLC05 | ATCSLC05 (Cellulose synthase-like C5); transferase, transferring glycosyl groups	-0.0212385	0.131636	-0.172025	-0.310963	0.997419	0.575072	0.509795	0.0213933
AT4G31600	UDP-glucuronic acid/UDP-N-acetylgalactosamine transporter-related	-0.504527	-0.0852292	-0.237844	-0.241327	0.00465578	0.738638	0.181372	0.0754964
AT4G31805	WRKY family transcription factor	-0.156901	-0.0551299	-0.416744	-0.799457	0.912986	0.87694	0.0127991	2.73215e-06
AT4G31820	phototropic-responsive NPH3 family protein	-0.0424713	0.122136	-0.0218339	0.544523	0.995318	0.702686	0.985903	0.00123056
AT4G31840	plastocyanin-like domain-containing protein	-0.067717	-0.0923168	0.0552875	-0.357822	0.988453	0.687667	0.927765	0.00308629
AT4G31860	protein phosphatase 2C, putative / PP2C, putative	0.0716889	0.122402	0.28464	0.358313	0.992196	0.74126	0.347093	0.0661463
AT4G31950	CYP82C3 | CYP82C3 (cytochrome P450, family 82, subfamily C, polypeptide 3); oxygen binding	0.0976477	0.327213	0.149033	0.916821	0.992196	0.210361	0.813858	1.25177e-05
AT4G32000	protein kinase family protein	-0.034455	-0.513941	-0.209619	-0.0702145	0.997419	0.075432	0.741569	0.918146
AT4G32150	VAMP711, ATVAMP711, VAMP7C | VAMP7C (VESICLE-ASSOCIATED MEMBRANE PROTEIN 7C)	-0.0405599	-0.0555863	0.202478	0.440191	0.995318	0.906518	0.637013	0.016421
AT4G32300	lectin protein kinase family protein	-0.0670007	0.347953	0.416013	0.518005	0.994323	0.258899	0.151134	0.0168556
AT4G32410	CESA1, RSW1 | CESA1 (CELLULASE SYNTHASE 1); transferase, transferring glycosyl groups	-0.171385	-0.196959	-0.132884	-0.258664	0.818825	0.337496	0.72038	0.0754883
AT4G32650	KAT3, ATKC1 | ATKC1 (ARABIDOPSIS THALIANA K+ RECTIFYING CHANNEL 1); cyclic nucleotide binding / inward rectifier potassium channel	-0.172413	0.345498	0.536994	0.724348	0.992196	0.528434	0.283659	0.0287019
AT4G32770	ATSDX1, VTE1 | VTE1 (VITAMIN E DEFICIENT 1)	-0.0357235	-0.338602	-0.0894969	-0.0401502	0.995318	0.0575724	0.881044	0.926821
AT4G32830	ATAUR1 | ATAUR1 (ATAURORA1); histone serine kinase(H3-S10 specific) / kinase/ protein serine/threonine kinase	-0.0738786	-0.130423	-0.0647257	-0.503344	0.987751	0.546711	0.91017	0.000159029
AT4G32890	zinc finger (GATA type) family protein	0.0382832	-0.533679	0.0600702	-0.0681738	0.99738	0.0508908	0.963583	0.918146
AT4G33050	EDA39 | EDA39 (embryo sac development arrest 39); calmodulin binding	1.6077	2.20272	1.9271	2.53903	0.00773656	4.80298e-05	0.000135284	1.16583e-06
AT4G33150	LKR/SDH, LKR, SDH | LKR (SACCHAROPINE DEHYDROGENASE)	0.0153268	0.288923	0.15854	0.40935	0.998112	0.338882	0.817503	0.0506885
AT4G33170	pentatricopeptide (PPR) repeat-containing protein	0.0752905	-0.147384	0.23984	0.334629	0.992196	0.649745	0.445735	0.0693193
AT4G33180	hydrolase, alpha/beta fold family protein	-0.0216284	0.0115693	0.158752	0.310184	0.996491	0.976387	0.451554	0.00782565
AT4G33220	pectinesterase family protein	-0.101118	0.110253	0.419831	0.746882	0.977766	0.677083	0.00708161	3.06712e-06
AT4G33300	ADR1-L1 | ADR1-L1 (ADR1-LIKE 1); ATP binding / protein binding	0.422411	0.340347	0.668556	0.703981	0.64255	0.416991	0.0328892	0.00836448
AT4G33360	terpene cyclase/mutase-related	-0.0552182	0.129647	0.217519	0.2014	0.992196	0.455355	0.124077	0.0788503
AT4G33400	dem protein-related / defective embryo and meristems protein-related	-0.0700598	-0.0376167	-0.0885706	-0.443819	0.992196	0.928654	0.887364	0.00336837
AT4G33540	metallo-beta-lactamase family protein	-0.00677455	0.0876108	0.206782	0.759541	0.999425	0.841058	0.657826	0.000182407
AT4G33780	similar to unknown protein [Arabidopsis thaliana] (TAIR:AT1G69935); similar to expressed protein [Oryza sativa (japonica cultivar-group)] (GB:ABF94797)	-0.0364015	-0.167148	0.205056	0.474394	0.995318	0.601426	0.602572	0.00756304
AT4G34138	UGT73B1 | UGT73B1 (UDP-glucosyl transferase 73B1); UDP-glycosyltransferase/ abscisic acid glucosyltransferase	-0.0148329	-0.254309	0.343985	0.551924	0.999138	0.545432	0.426964	0.0274764
AT4G34160	CYCD3;1, D3, CYCD3 | CYCD3;1 (CYCLIN D3;1); cyclin-dependent protein kinase regulator	-0.17421	-0.211914	-0.194495	-0.351637	0.90441	0.39253	0.563126	0.0316003
AT4G34180	cyclase family protein	0.24169	0.465516	0.68854	1.22624	0.810664	0.0433221	0.00107508	1.94658e-07
AT4G34220	leucine-rich repeat transmembrane protein kinase, putative	-0.18828	-0.395691	-0.00113734	0.0301107	0.818825	0.0271756	0.999395	0.949796
AT4G34540	isoflavone reductase family protein	0.159097	-0.146653	0.184254	0.288654	0.860249	0.524578	0.461646	0.0403114
AT4G34590	ATBZIP11, ATB2, BZIP11, GBF6 | GBF6 (G-box binding factor 6); DNA binding / transcription factor	-0.0889161	-0.192053	-0.113697	-0.417203	0.992196	0.491954	0.861912	0.0136876
AT4G34650	SQS2 | SQS2 (SQUALENE SYNTHASE 2); farnesyl-diphosphate farnesyltransferase	0.062954	-0.38205	-0.147938	-0.177304	0.992799	0.092745	0.791007	0.510817
AT4G34680	GATA transcription factor 3, putative (GATA-3)	-0.0277531	0.0153265	0.113049	0.44947	0.997481	0.981181	0.885449	0.0185617
AT4G34710	SPE2, ADC2 | ADC2 (ARGININE DECARBOXYLASE 2)	0.049969	0.07838	0.173902	0.328535	0.992799	0.786007	0.525067	0.0175025
AT4G34990	AtMYB32 | AtMYB32 (myb domain protein 32); DNA binding / transcription factor	-0.175379	-0.131574	-0.185365	-0.593232	0.932221	0.706101	0.683192	0.00126102
AT4G35110	similar to unknown protein [Arabidopsis thaliana] (TAIR:AT2G16900); similar to pEARLI 4 gene product (GB:AAC37472); contains InterPro domain Arabidopsis phospholipase-like; (InterPro:IPR007942)	0.176272	0.766301	1.58514	2.36115	0.992196	0.177052	0.00061417	1.31956e-06
AT4G35320	similar to unknown protein [Arabidopsis thaliana] (TAIR:AT2G17300); similar to Os02g0715300 [Oryza sativa (japonica cultivar-group)] (GB:NP_001047925); similar to Os08g0511400 [Oryza sativa (japonica cultivar-group)] (GB:NP_001062213); contains domain N-	-0.557842	-0.511628	-0.372473	-0.542921	0.0166692	0.00958375	0.0793837	0.0016591
AT4G35480	RHA3B | RHA3B (RING-H2 finger A3B); protein binding / zinc ion binding	0.291249	0.284654	0.467011	0.484231	0.747561	0.374168	0.0716403	0.0222328
AT4G35620	CYCB2;2 | CYCB2;2 (CYCLIN B2;2); cyclin-dependent protein kinase regulator	-0.128248	-0.124791	0.062694	-0.366432	0.980898	0.734093	0.951248	0.0572924
AT4G35730	similar to unknown protein [Arabidopsis thaliana] (TAIR:AT1G34220.2); similar to unknown protein [Oryza sativa (japonica cultivar-group)] (GB:BAD46466); similar to Os09g0547200 [Oryza sativa (japonica cultivar-group)] (GB:NP_001063848); contains InterPro	-0.0820538	-0.180005	-0.147479	-0.637005	0.992196	0.64661	0.852983	0.00286597
AT4G35830	aconitate hydratase, cytoplasmic / citrate hydro-lyase / aconitase (ACO)	-0.0511051	0.0932936	0.0887953	0.202612	0.992196	0.616278	0.775724	0.0604544
AT4G35840	zinc finger (C3HC4-type RING finger) family protein	-0.136547	-0.474698	-0.32722	-0.278765	0.877849	0.000705459	0.0172586	0.0211956
AT4G36010	pathogenesis-related thaumatin family protein	-0.225514	-0.660031	-0.311931	-0.353953	0.976032	0.0811448	0.670931	0.377678
AT4G36030	armadillo/beta-catenin repeat family protein	0.18018	0.120419	0.25654	0.857095	0.977205	0.8203	0.662267	0.000556161
AT4G36160	ANAC076, VND2 | ANAC076/VND2 (Arabidopsis NAC domain containing protein 76, VASCULAR-RELATED NAC-DOMAIN 2); transcription factor	0.0954785	-0.125185	-0.0198322	0.275627	0.982333	0.670319	0.986349	0.0995186
AT4G36220	CYP84A1, FAH1 | FAH1 (FERULATE-5-HYDROXYLASE 1); ferulate 5-hydroxylase	-0.169316	-0.551418	-0.216135	0.00282943	0.870465	0.00126199	0.381947	0.997444
AT4G36250	ALDH3F1 | ALDH3F1 (ALDEHYDE DEHYDROGENASE 3F1); 3-chloroallyl aldehyde dehydrogenase/ aldehyde dehydrogenase (NAD)	-0.0269011	0.0329158	0.262666	0.25425	0.995318	0.923684	0.106116	0.05339
AT4G36500	similar to unknown protein [Arabidopsis thaliana] (TAIR:AT2G18210); similar to hypothetical protein [Thellun (GB:ABB45855)	1.6062	1.21903	1.57395	2.11794	0.0334345	0.0711825	0.00920749	0.000164752
AT4G36540	BEE2 | BEE2 (BR ENHANCED EXPRESSION 2); DNA binding / transcription factor	-0.134155	-0.636993	-0.164525	-0.153666	0.992196	0.0589606	0.885028	0.803323
AT4G36830	GNS1/SUR4 membrane family protein	0.0473542	-0.514094	-0.443431	-0.155955	0.995318	0.0101085	0.0276107	0.584059
AT4G36870	BLH2 | BLH2 (BEL1-LIKE HOMEODOMAIN 2); DNA binding / transcription factor	-0.129305	-0.17393	-0.205513	-0.329473	0.977766	0.580523	0.603573	0.0830459
AT4G36990	HSFB1, AT-HSFB1, ATHSF4, HSF4 | HSF4 (HEAT SHOCK FACTOR 4); DNA binding / transcription factor	0.111585	0.212634	1.09459	1.31625	0.9932	0.743411	0.00240507	0.000125618
AT4G37080	similar to unknown protein [Arabidopsis thaliana] (TAIR:AT5G42690.2); similar to Os03g0859900 [Oryza sativa (japonica cultivar-group)] (GB:NP_001051971); similar to Os09g0463300 [Oryza sativa (japonica cultivar-group)] (GB:NP_001063405); similar to unkno	-0.181333	-0.43109	-0.414814	-0.405544	0.83968	0.0147182	0.0160891	0.00692904
AT4G37110	protein binding / zinc ion binding	0.0393703	0.0900166	0.0128727	-0.283281	0.994323	0.713263	0.988134	0.0270631
AT4G37170	pentatricopeptide (PPR) repeat-containing protein	0.0189032	0.0714613	-0.425196	-0.156678	0.998058	0.866552	0.0500767	0.610973
AT4G37240	similar to unknown protein [Arabidopsis thaliana] (TAIR:AT2G23690); similar to TMV response-related gene product [Nicotiana tabacum] (GB:BAB41200); similar to Os03g0740200 [Oryza sativa (japonica cultivar-group)] (GB:NP_001051217); similar to Os09g049300	-0.372332	-0.0659143	-0.404853	-0.57328	0.661215	0.917494	0.267584	0.0183054
AT4G37330	CYP81D4 | CYP81D4 (cytochrome P450, family 81, subfamily D, polypeptide 4); oxygen binding	-0.116613	-0.0987508	-0.202631	-0.423424	0.988453	0.823923	0.695604	0.04072
AT4G37370	CYP81D8 | CYP81D8 (cytochrome P450, family 81, subfamily D, polypeptide 8); oxygen binding	0.509588	0.385324	1.18002	2.19613	0.818825	0.589828	0.00940045	2.60566e-06
AT4G37450	ATAGP18, AGP18 | AGP18 (Arabinogalactan protein 18)	-0.252813	-0.132518	-0.161533	-0.417656	0.731577	0.697135	0.744575	0.0192198
AT4G37470	hydrolase, alpha/beta fold family protein	-0.0362609	-0.38443	0.0770747	0.502361	0.99738	0.17989	0.948175	0.016261
AT4G37490	CYCB1;1, CYCB1, CYC1 | CYC1 (CYCLIN 1); cyclin-dependent protein kinase regulator	0.0491255	-0.0223688	-0.0109521	-0.535124	0.995318	0.966675	0.991204	0.0017736
AT4G37560	formamidase, putative / formamide amidohydrolase, putative	-0.117098	-0.138649	0.235965	1.36946	0.992799	0.850196	0.835284	6.02651e-05
AT4G37640	ACA2 | ACA2 (CALCIUM ATPASE 2); calmodulin binding	-0.0425868	0.52086	0.367033	0.616126	0.995318	0.00272357	0.038482	0.000106056
AT4G37760	squalene monooxygenase, putative / squalene epoxidase, putative	0.02188	-0.320698	0.0252564	0.00750476	0.997419	0.0661926	0.978781	0.988655
AT4G37800	xyloglucan:xyloglucosyl transferase, putative / xyloglucan endotransglycosylase, putative / endo-xyloglucan transferase, putative	-0.328766	-1.06213	-0.248771	-0.0778318	0.922845	0.00378368	0.817503	0.936612
AT4G37870	PCK1, PEPCK | phosphoenolpyruvate carboxykinase (ATP), putative / PEP carboxykinase, putative / PEPCK, putative	0.0597588	0.0551923	0.521457	0.479002	0.995318	0.940572	0.128437	0.0857646
AT4G37980	ELI3-1 | ELI3-1 (ELICITOR-ACTIVATED GENE 3); oxidoreductase/ zinc ion binding	-0.00689408	-0.635745	-0.592288	-0.155216	0.999442	0.00743028	0.011372	0.690006
AT4G38050	permease	-0.139257	0.0265987	0.11407	-0.280911	0.948132	0.953269	0.838654	0.0912337
AT4G38090	similar to Os08g0478100 [Oryza sativa (japonica cultivar-group)] (GB:NP_001062049); similar to hypothetical protein TTC0689 [Thermus thermophilus HB27] (GB:YP_004664); contains InterPro domain Protein of unknown function UPF0029; (InterPro:IPR001498)	0.0440312	-0.0224613	0.128231	0.293331	0.994046	0.954283	0.723624	0.0310888
AT4G38210	EXP20, ATEXP20, ATHEXP ALPHA 1.23, ATEXPA20 | ATEXPA20 (ARABIDOPSIS THALIANA EXPANSIN A20)	0.0565026	0.106631	0.233143	0.312477	0.9932	0.750946	0.427951	0.077908
AT4G38400	EXPL2, ATHEXP BETA 2.2, ATEXLA2 | ATEXLA2 (ARABIDOPSIS THALIANA EXPANSIN-LIKE A2)	-0.609309	-0.451027	-0.378076	-0.807545	0.38861	0.333297	0.564372	0.00972925
AT4G38420	SKS9 | SKS9 (SKU5 Similar 9); copper ion binding / oxidoreductase	-0.169116	-0.0932515	-0.488278	-0.57951	0.986214	0.896096	0.230054	0.0437097
AT4G38540	monooxygenase, putative (MO2)	0.482333	1.08537	1.48412	1.97244	0.38453	0.000229079	2.22657e-06	8.70906e-09
AT4G38550	similar to unknown protein [Arabidopsis thaliana] (TAIR:AT2G20950.3); similar to pEARLI 4 gene product (GB:AAC37472); contains InterPro domain Arabidopsis phospholipase-like; (InterPro:IPR007942)	1.34917	2.05149	1.56209	2.49165	0.0130541	3.10269e-05	0.000442622	3.24508e-07
AT4G38560	similar to pEARLI4 [Arabidopsis thaliana] (TAIR:AT2G20960); similar to pEARLI 4 gene product (GB:AAC37472); contains InterPro domain Arabidopsis phospholipase-like; (InterPro:IPR007942)	0.347664	0.213169	0.469778	1.22639	0.737886	0.637235	0.159335	9.43991e-06
AT4G38580	ATFP6 | ATFP6 (FARNESYLATED PROTEIN 6); metal ion binding	0.16947	0.0590508	0.29962	0.597696	0.941959	0.899385	0.283445	0.00119599
AT4G38620	ATMYB4, MYB4 | MYB4 (myb domain protein 4); transcription factor	0.0503545	-0.0349828	0.637421	0.692154	0.995318	0.962863	0.0241652	0.00457389
AT4G38690	1-phosphatidylinositol phosphodiesterase-related	0.0682011	-0.493562	-0.45684	-0.528655	0.995318	0.138297	0.18707	0.0375235
AT4G38770	ATPRP4, PRP4 | PRP4 (PROLINE-RICH PROTEIN 4)	-0.111313	-0.524327	-0.289563	-0.51769	0.992196	0.187607	0.700693	0.0969683
AT4G38800	ATMTN1 | ATMTN1; catalytic/ methylthioadenosine nucleosidase	0.0209827	-0.0232846	0.082546	0.22788	0.99738	0.947434	0.860618	0.0771526
AT4G38960	zinc finger (B-box type) family protein	-0.532655	-0.153249	-0.0738013	-0.229152	0.00491951	0.506517	0.905143	0.138669
AT4G39030	SID1, EDS5 | EDS5 (ENHANCED DISEASE SUSCEPTIBILITY 5); antiporter/ transporter	-0.0535416	0.208369	0.365785	0.0607216	0.9932	0.387789	0.0523222	0.890141
AT4G39150	DNAJ heat shock N-terminal domain-containing protein	-0.14305	-0.0628821	-0.109657	-0.245594	0.665197	0.734153	0.587808	0.00847479
AT4G39230	isoflavone reductase, putative	0.141302	0.19337	0.308061	0.374809	0.931951	0.370851	0.0815713	0.00829128
AT4G39270	leucine-rich repeat transmembrane protein kinase, putative	-0.100099	0.399673	0.209231	0.297158	0.988453	0.0698515	0.57047	0.121662
AT4G39630	similar to Os08g0290400 [Oryza sativa (japonica cultivar-group)] (GB:NP_001061462)	-0.154885	-0.176562	0.0713295	-0.328059	0.921409	0.462618	0.921664	0.0303812
AT4G39640	GGT1 | GGT1; gamma-glutamyltransferase/ glutathione gamma-glutamylcysteinyltransferase	0.0409588	0.0779234	0.599359	1.07798	0.997419	0.901337	0.040376	4.91947e-05
AT4G39670	similar to ACD11 (ACCELERATED CELL DEATH 11) [Arabidopsis thaliana] (TAIR:AT2G34690); similar to Os03g0710700 [Oryza sativa (japonica cultivar-group)] (GB:NP_001051050); similar to expressed protein [Oryza sativa (japonica cultivar-group)] (GB:ABF98504);	0.247661	0.552186	1.0258	2.05114	0.982333	0.365883	0.0285767	6.63384e-06
AT4G39830	L-ascorbate oxidase, putative	0.603945	1.40411	1.93139	2.10891	0.466903	0.000348512	3.72974e-06	2.97478e-07
AT4G39890	AtRABH1c | AtRABH1c (Arabidopsis Rab GTPase homolog H1c); GTP binding	0.172377	0.275825	0.226613	0.596575	0.932221	0.276901	0.506945	0.000915549
AT4G39940	AKN2 | AKN2 (APS-KINASE 2); ATP binding / kinase/ transferase, transferring phosphorus-containing groups	-0.475569	0.768965	0.988381	1.35644	0.878278	0.184485	0.051934	0.00149943
AT4G39950	CYP79B2 | CYP79B2 (cytochrome P450, family 79, subfamily B, polypeptide 2); oxygen binding	-0.156948	0.429811	2.32328	2.12088	0.980989	0.182732	2.80897e-09	1.32788e-09
AT4G39955	hydrolase, alpha/beta fold family protein	-0.0431644	-0.149556	0.151522	0.307448	0.995044	0.54568	0.67272	0.038802
AT5G01015	similar to unknown protein [Arabidopsis thaliana] (TAIR:AT1G65295); similar to Os11g0463700 [Oryza sativa (japonica cultivar-group)] (GB:NP_001067867); similar to conserved hypothetical protein [Medicago truncatula] (GB:ABD28368)	-0.255273	-0.630492	-0.123778	-0.634864	0.833921	0.00975893	0.887855	0.00277249
AT5G01075	similar to conserved hypothetical protein [Medicago truncatula] (GB:ABE79538); contains domain gb def: Hypothetical protein (At5g01075) (PTHR23421:SF7); contains domain BETA-GALACTOSIDASE RELATED (PTHR23421)	-0.2145	-0.402206	-0.367309	-0.948922	0.93425	0.193225	0.293817	7.73267e-05
AT5G01210	transferase family protein	0.373759	0.180697	0.49865	0.722657	0.932221	0.835427	0.505715	0.0783771
AT5G01240	amino acid permease, putative	-0.0140306	-0.497216	-0.169104	-0.114264	0.998112	0.0084638	0.677158	0.725843
AT5G01370	similar to unknown protein [Arabidopsis thaliana] (TAIR:AT2G22795); similar to hypothetical protein DDBDRAFT_0192009 [Dictyostelium discoideum AX4] (GB:XP_629009)	-0.263206	-0.576325	-0.20835	-0.205153	0.859896	0.035671	0.739	0.57961
AT5G01500	mitochondrial substrate carrier family protein	0.00719864	0.196218	0.121405	0.274857	0.999138	0.392031	0.799357	0.0814949
AT5G01540	lectin protein kinase, putative	0.44008	0.837112	0.573048	0.979154	0.258534	0.000520509	0.0145272	1.63969e-05
AT5G01560	lectin protein kinase, putative	0.245931	0.415538	0.212284	0.189155	0.64255	0.0273968	0.452738	0.365412
AT5G01670	aldose reductase, putative	-0.0618959	0.248679	0.127406	0.33409	0.9932	0.369131	0.852362	0.0854283
AT5G01750	Identical to Protein At5g01750 [Arabidopsis Thaliana] (GB:Q9LZX1;GB:Q8LEK9); similar to unknown protein [Arabidopsis thaliana] (TAIR:AT3G11740); similar to Protein of unknown function DUF567 [Medicago truncatula] (GB:ABE88870); contains InterPro domain P	0.0698953	0.214438	0.360719	0.513392	0.992326	0.488558	0.155378	0.00634155
AT5G01790	similar to unknown protein [Arabidopsis thaliana] (TAIR:AT2G40475); similar to hypothetical protein [Oryza sativa (japonica cultivar-group)] (GB:BAC20927); similar to Os01g0166500 [Oryza sativa (japonica cultivar-group)] (GB:NP_001042116); similar to Os0	-0.137541	-0.766081	-0.704837	-0.692756	0.992196	0.017648	0.0268468	0.0110907
AT5G01890	leucine-rich repeat transmembrane protein kinase, putative	-0.0281976	-0.236978	0.0232411	-0.0967053	0.995318	0.0869507	0.972116	0.590497
AT5G01910	unknown protein	-0.0809987	-0.136967	0.00243483	-0.526384	0.988453	0.578066	0.998457	0.000305586
AT5G01950	ATP binding / kinase/ protein serine/threonine kinase	0.0580654	0.147418	0.096264	0.440273	0.992196	0.582848	0.879592	0.00386098
AT5G02220	similar to hypothetical protein [Oryza sativa (japonica cultivar-group)] (GB:BAD81742); similar to Os03g0822400 [Oryza sativa (japonica cultivar-group)] (GB:NP_001051735); similar to FtsJ cell division protein-like [Oryza sativa (japonica cultivar-group)	0.0663284	-0.259233	-0.243556	-0.446345	0.994323	0.468763	0.638985	0.0506885
AT5G02260	EXP9, ATEXP9, ATHEXP ALPHA 10, ATEXPA9 | ATEXPA9 (ARABIDOPSIS THALIANA EXPANSIN A9)	-0.170193	-0.273114	-0.369686	-0.57254	0.977766	0.458635	0.302194	0.0122872
AT5G02290	NAK | NAK; kinase	0.439002	0.508642	0.402523	0.588525	0.558077	0.155206	0.347286	0.0276402
AT5G02370	kinesin motor protein-related	-0.110466	0.149536	-0.0186452	-0.50308	0.990337	0.698834	0.988571	0.0123563
AT5G02380	MT2B | MT2B (METALLOTHIONEIN 2B)	0.0512053	0.0230591	0.188382	0.39831	0.995318	0.966411	0.65362	0.023757
AT5G02410	DIE2/ALG10 family	-0.595277	-0.383102	-0.0140887	-0.0820863	0.00257787	0.0263105	0.988498	0.80141
AT5G02540	short-chain dehydrogenase/reductase (SDR) family protein	0.305683	0.702171	0.375694	0.511337	0.606926	0.00130413	0.127579	0.00644479
AT5G02760	protein phosphatase 2C family protein / PP2C family protein	0.245261	-0.210292	0.0806726	0.605094	0.774358	0.484167	0.932398	0.001159
AT5G02940	similar to phosphotransferase-related [Arabidopsis thaliana] (TAIR:AT5G43745); similar to Os03g0163100 [Oryza sativa (japonica cultivar-group)] (GB:NP_001049055); similar to Unknown protein [Oryza sativa (japonica cultivar-group)] (GB:AAN06856); contains	-0.0913047	-0.152674	-0.251007	-0.456749	0.992196	0.641209	0.419118	0.0103338
AT5G03290	isocitrate dehydrogenase, putative / NAD+ isocitrate dehydrogenase, putative	0.00974961	0.148324	0.0602044	0.291914	0.999138	0.615326	0.948175	0.0973819
AT5G03320	protein kinase, putative	0.0710988	0.266971	0.214705	0.37614	0.992196	0.300769	0.560197	0.0377959
AT5G03380	heavy-metal-associated domain-containing protein	0.165462	0.0882773	0.204139	0.650404	0.976522	0.865027	0.736749	0.00321986
AT5G03460	similar to Os02g0823600 [Oryza sativa (japonica cultivar-group)] (GB:NP_001048570); similar to F12E4.230-like protein [Hyacinthus orientalis] (GB:AAS20978)	-0.0272491	-0.153975	0.12023	0.331259	0.997419	0.618072	0.852362	0.0655031
AT5G03545	unknown protein	-0.264887	-0.41253	0.108331	-0.735065	0.979353	0.512333	0.96083	0.0624684
AT5G03630	monodehydroascorbate reductase, putative	0.0776106	0.642074	0.596527	0.79245	0.992196	0.000694643	0.000984993	1.1302e-05
AT5G03670	similar to unknown protein [Arabidopsis thaliana] (TAIR:AT2G36420); similar to OSIGBa0147H17.2 [Oryza sativa (indica cultivar-group)] (GB:CAH66954); similar to OSJNBa0019K04.3 [Oryza sativa (japonica cultivar-group)] (GB:CAD41656.3)	-0.268481	0.139375	-0.102561	-0.411466	0.69503	0.690071	0.897242	0.0266712
AT5G03700	PAN domain-containing protein	0.382769	0.102336	0.464788	0.807758	0.560525	0.844852	0.120787	0.000610541
AT5G03730	SIS1, CTR1 | CTR1 (CONSTITUTIVE TRIPLE RESPONSE 1); kinase/ protein threonine/tyrosine kinase	-0.00932408	0.524885	0.249143	0.628764	0.999138	0.00335578	0.303357	0.000121693
AT5G03760	CSLA09, ATCSLA9, CSLA9, RAT4, ATCSLA09 | ATCSLA09 (RESISTANT TO AGROBACTERIUM TRANSFORMATION 4); transferase, transferring glycosyl groups	-0.445655	-0.408131	-0.193255	-0.446154	0.43683	0.217168	0.803095	0.0773847
AT5G03840	TFL-1, TFL1 | TFL1 (TERMINAL FLOWER 1); phosphatidylethanolamine binding	0.0618758	0.116302	0.334156	0.0919796	0.992196	0.675093	0.0579091	0.766055
AT5G03860	MLS | malate synthase, putative	-0.0246665	-0.0725719	0.0802771	-0.534053	0.998112	0.918692	0.95768	0.0561142
AT5G03870	glutaredoxin family protein	0.131817	-0.0373102	-0.0178472	-0.454637	0.980989	0.946176	0.988571	0.018705
AT5G04340	C2H2 | C2H2; nucleic acid binding / transcription factor/ zinc ion binding	0.713801	0.350677	1.12716	1.81972	0.66015	0.690932	0.0398552	0.000180746
AT5G04490	VTE5 | VTE5 (VITAMIN E PATHWAY GENE5); phosphatidate cytidylyltransferase/ phytol kinase	0.174647	0.0998634	0.0606307	0.315448	0.925545	0.776814	0.950048	0.0788503
AT5G04720	ADR1-L2 | ADR1-L2 (ADR1-LIKE 2); ATP binding / nucleoside-triphosphatase/ nucleotide binding / protein binding	0.76235	0.43277	0.536025	0.450871	0.0620724	0.266247	0.137049	0.137213
AT5G04750	F1F0-ATPase inhibitor protein, putative	0.209831	0.0997041	0.158303	0.330243	0.849663	0.789836	0.754931	0.0794499
AT5G04820	ATOFP13, OFP13 | ATOFP13/OFP13 (Arabidopsis thaliana ovate family protein 13)	-0.236769	-0.210196	-0.281634	-0.511398	0.810377	0.487064	0.348894	0.00551784
AT5G04930	ALA1 | ALA1 (AMINOPHOSPHOLIPID ATPASE1); ATPase, coupled to transmembrane movement of ions, phosphorylative mechanism	-0.0468132	0.094517	0.456663	0.890212	0.995318	0.806239	0.0294691	9.89378e-06
AT5G05080	UBC22 | UBC22 (ubiquitin-conjugating enzyme 18); ubiquitin-protein ligase	-0.0656911	-0.0388421	0.0245976	-0.280105	0.986104	0.885561	0.971944	0.00955294
AT5G05140	transcription elongation factor-related	-0.117426	0.285278	0.306226	0.730683	0.992196	0.562326	0.654847	0.0100726
AT5G05170	CESA3, IXR1, ATCESA3, ATH-B, CEV1 | CESA3 (CELLULASE SYNTHASE 3); cellulose synthase/ transferase, transferring glycosyl groups	-0.103315	-0.0650641	-0.156309	-0.251667	0.975341	0.829783	0.603013	0.0811384
AT5G05270	chalcone-flavanone isomerase family protein	0.0243728	-0.422348	-0.559677	-0.807766	0.998112	0.324049	0.14783	0.00519184
AT5G05300	unknown protein	0.401712	0.934444	0.466153	0.898985	0.694876	0.00309757	0.24898	0.00117575
AT5G05440	similar to unknown protein [Arabidopsis thaliana] (TAIR:AT2G38310); similar to hypothetical protein [Nicotiana tabacum] (GB:CAI84653); contains InterPro domain Bet v I allergen; (InterPro:IPR000916); contains InterPro domain Streptomyces cyclase/dehydras	0.261712	0.280875	0.269451	0.503424	0.747561	0.312275	0.407076	0.00758669
AT5G05460	hydrolase, acting on glycosyl bonds	0.0957028	0.275245	0.638389	0.667144	0.992196	0.308145	0.00176245	0.000443444
AT5G05510	protein kinase-related	-0.0280877	-0.0419738	-0.140934	-0.474102	0.998058	0.948819	0.880194	0.0388971
AT5G05730	TRP5, AMT1, WEI2, ASA1 | ASA1 (ANTHRANILATE SYNTHASE ALPHA SUBUNIT 1); anthranilate synthase	0.0309232	0.241332	0.354432	0.684346	0.995318	0.183756	0.0196685	5.42314e-06
AT5G05850	leucine-rich repeat family protein	0.160177	0.317235	0.320238	0.524687	0.960968	0.225599	0.249113	0.00510636
AT5G05880	UDP-glucoronosyl/UDP-glucosyl transferase family protein	0.22181	0.467867	0.332996	0.159098	0.904412	0.0711825	0.298174	0.676786
AT5G06000	ATEIF3G2, EIF3G2 | EIF3G2 (eukaryotic translation initiation factor 3G2); RNA binding / translation initiation factor	-0.136415	-0.0725191	-0.121078	-0.367502	0.932221	0.812912	0.779525	0.00951092
AT5G06180	similar to unknown protein [Arabidopsis thaliana] (TAIR:AT5G22350); similar to OSIGBa0137L20.3 [Oryza sativa (indica cultivar-group)] (GB:CAH66474); similar to Protein of unknown function DUF1022 [Caulobacter sp. K31] (GB:ZP_01422054); similar to Os04g04	-0.122736	-0.00422226	0.108251	0.282955	0.967031	0.992246	0.851153	0.0840256
AT5G06190	similar to unknown protein [Arabidopsis thaliana] (TAIR:AT3G58540)	-0.264271	-0.49691	-0.143815	-0.581703	0.950396	0.230771	0.918671	0.0594003
AT5G06250	transcription factor	0.116011	-0.479487	-0.279889	-0.596258	0.980989	0.0293295	0.343662	0.00123597
AT5G06400	pentatricopeptide (PPR) repeat-containing protein	-0.0316774	-0.153155	-0.247571	0.326841	0.995318	0.555904	0.289253	0.0341033
AT5G06530	ABC transporter family protein	-0.191151	-0.267869	-0.652636	-0.992698	0.928714	0.337496	0.00166439	3.65649e-06
AT5G06570	similar to unknown protein [Arabidopsis thaliana] (TAIR:AT5G16080); similar to CXE carboxylesterase [Actinidia deliciosa] (GB:ABB89016); contains InterPro domain Esterase/lipase/thioesterase; (InterPro:IPR000379); contains InterPro domain Alpha/beta hydr	-0.0544624	0.0703217	0.330262	0.531059	0.992799	0.832184	0.0708712	0.000505005
AT5G06650	zinc finger (C2H2 type) family protein	-0.270072	-0.547788	0.0851875	-0.0870288	0.818825	0.0373286	0.943335	0.882895
AT5G06770	KH domain-containing protein / zinc finger (CCCH type) family protein	0.0828121	-0.141495	-0.237055	-0.32133	0.988453	0.581531	0.294877	0.0301309
AT5G06860	PGIP1 | PGIP1 (POLYGALACTURONASE INHIBITING PROTEIN 1); protein binding	0.138131	0.986506	2.4649	2.75669	0.992196	0.00686923	4.22881e-08	2.37279e-09
AT5G06870	PGIP2 | PGIP2 (POLYGALACTURONASE INHIBITING PROTEIN 2); protein binding	0.0533664	-0.485062	-0.882226	-0.516344	0.996672	0.248233	0.00825899	0.109418
AT5G06950	TGA2, AHBP-1B | AHBP-1B (bZIP transcription factor HBP-1b homolog); DNA binding / transcription factor	0.0896173	-0.124052	-0.13887	-0.232906	0.979353	0.574201	0.639558	0.0822721
AT5G07000	sulfotransferase family protein	0.0247032	-0.354425	-0.341403	-0.580131	0.998058	0.267388	0.348118	0.00929573
AT5G07030	pepsin A	-0.000637993	-0.232257	-0.0920465	-0.378057	0.999968	0.454023	0.921829	0.0602103
AT5G07070	SnRK3.2, CIPK2 | CIPK2 (CBL-INTERACTING PROTEIN KINASE 2); kinase	0.102261	-0.332601	0.0965293	-0.0162153	0.980989	0.0890869	0.879592	0.973381
AT5G07110	prenylated rab acceptor (PRA1) family protein	-0.040355	-0.509571	-0.454839	-0.351207	0.995318	0.0422633	0.0728186	0.118837
AT5G07240	IQD24 | IQD24 (IQ-domain 24); calmodulin binding	-0.269438	-0.0304512	-0.109327	-0.409693	0.818825	0.963126	0.91017	0.0676674
AT5G07360	amidase family protein	-0.0540308	-0.119934	0.243046	0.569633	0.994284	0.712186	0.390438	0.00087149
AT5G07440	GDH2 | GDH2 (GLUTAMATE DEHYDROGENASE 2); oxidoreductase	-0.0123977	0.396706	0.244111	0.635013	0.999138	0.28586	0.728446	0.0135861
AT5G07760	formin homology 2 domain-containing protein / FH2 domain-containing protein	0.0549073	0.0191216	0.24138	0.263417	0.992196	0.965468	0.249113	0.0788503
AT5G08020	replication protein, putative	-0.040216	-0.061994	-0.272085	-0.398605	0.995318	0.895282	0.381847	0.0352775
AT5G08260	SCPL35 | SCPL35 (serine carboxypeptidase-like 35); serine carboxypeptidase	0.226169	0.23388	0.179379	0.680407	0.878278	0.474777	0.754502	0.00091096
AT5G08415	lipoic acid synthase family protein	-0.0457468	-0.116512	-0.228785	-0.298034	0.995318	0.705891	0.406602	0.0792087
AT5G08640	FLS | FLS (FLAVONOL SYNTHASE)	-0.122213	-0.276275	-0.542317	-0.637247	0.990337	0.433124	0.0397764	0.00424325
AT5G09420	chloroplast outer membrane translocon subunit, putative	0.0408116	0.0570892	0.169565	0.362631	0.995318	0.912742	0.776587	0.0854283
AT5G09570	similar to unknown protein [Arabidopsis thaliana] (TAIR:AT5G64400); similar to Os03g0685500 [Oryza sativa (japonica cultivar-group)] (GB:NP_001050926); similar to unknown [Hyacinthus orientalis] (GB:AAS21010); contains InterPro domain CHCH; (InterPro:IPR	-0.117116	0.00460207	0.552115	1.13215	0.995318	0.997757	0.708027	0.0500469
AT5G09870	CESA5 | CESA5 (CELLULASE SYNTHASE 5); transferase, transferring glycosyl groups	-0.141176	-0.267418	-0.229022	-0.360921	0.878278	0.0991064	0.193692	0.00406054
AT5G10020	leucine-rich repeat transmembrane protein kinase, putative	-0.136414	-0.161699	-0.159507	-0.355681	0.912986	0.420901	0.536049	0.00544271
AT5G10030	OBF4, TGA4 | TGA4 (TGACG MOTIF-BINDING FACTOR 4); DNA binding / calmodulin binding / transcription factor	0.109194	0.0666829	-0.0660744	0.525307	0.983984	0.877961	0.948175	0.00336837
AT5G10100	trehalose-6-phosphate phosphatase, putative	0.00343122	-0.0997864	0.233122	0.910752	0.999968	0.913728	0.865961	0.00930119
AT5G10130	pollen Ole e 1 allergen and extensin family protein	-0.0138461	0.0269031	-0.113721	-0.480719	0.999138	0.970926	0.915735	0.0421295
AT5G10160	beta-hydroxyacyl-ACP dehydratase, putative	0.00186361	0.069692	-0.147899	-0.232724	0.999624	0.80108	0.615511	0.0977847
AT5G10190	transporter-related	0.181224	0.326557	0.162376	0.479337	0.932221	0.19821	0.764527	0.00935944
AT5G10390	histone H3	0.00515098	-0.379826	-0.212304	-0.459418	0.999425	0.0327694	0.392996	0.00190394
AT5G10400	histone H3	-0.0318615	-0.0205552	-0.145826	-0.491555	0.997419	0.974514	0.832744	0.0113173
AT5G10430	ATAGP4, AGP4 | AGP4 (ARABINOGALACTAN-PROTEIN 4)	-0.346437	-0.310955	-0.0550088	-0.749931	0.96261	0.690663	0.985073	0.0849943
AT5G10695	similar to unknown protein [Arabidopsis thaliana] (TAIR:AT5G57123); similar to conserved hypothetical protein [Medicago truncatula] (GB:ABD28467); contains domain Glucocorticoid receptor-like (DNA-binding domain) (SSF57716)	-0.106308	-0.113105	0.475229	0.847073	0.995318	0.914259	0.581194	0.039578
AT5G11160	APT5 | APT5 (ADENINE PHOSPHORIBOSYLTRANSFERASE 5); adenine phosphoribosyltransferase	-0.123855	-0.0865147	-0.333189	-0.696315	0.977766	0.816437	0.145218	0.000121747
AT5G11230	phosphate translocator-related	-0.266976	0.00598947	-0.156401	-0.505071	0.870465	0.992442	0.861815	0.0325973
AT5G11250	disease resistance protein (TIR-NBS-LRR class), putative	0.301965	0.437626	0.509163	0.803435	0.821429	0.192141	0.103765	0.00120775
AT5G11320	YUC4 | YUC4 (YUCCA4); monooxygenase	-0.42725	0.0351693	-0.0979817	-0.806509	0.669017	0.968669	0.950371	0.00417538
AT5G11420	similar to unknown protein [Arabidopsis thaliana] (TAIR:AT5G25460); similar to unknown [Ricinus communis] (GB:CAB02653); contains InterPro domain Galactose-binding like; (InterPro:IPR008979); contains InterPro domain Protein of unknown function DUF642; (	0.0364835	-0.756253	-0.193159	-0.371874	0.995318	0.000329585	0.649993	0.0422253
AT5G11510	AtMYB3R4, MYB3R-4 | MYB3R-4 (C-MYB-LIKE TRANSCRIPTION FACTOR 3R-4, myb domain protein 3R-4); DNA binding / transcription factor	-0.0108496	-0.2094	-0.0579964	-0.398435	0.998112	0.385896	0.948175	0.0109999
AT5G11590	DREB3, TINY2 | TINY2 (TINY2); DNA binding / transcription factor	-0.177721	-0.281834	-0.30655	-0.40295	0.83968	0.162225	0.107394	0.00646178
AT5G11670	ATNADP-ME2 | ATNADP-ME2 (NADP-MALIC ENZYME 2); malate dehydrogenase (oxaloacetate-decarboxylating) (NADP+)/ malic enzyme/ oxidoreductase, acting on NADH or NADPH, NAD or NADP as acceptor	0.352602	1.03824	1.28988	2.15111	0.837374	0.00219269	0.000122467	2.96696e-08
AT5G11720	alpha-glucosidase 1 (AGLU1)	-0.0617719	0.0525999	-0.0177458	0.297653	0.992196	0.890736	0.986777	0.059855
AT5G11740	ATAGP15, AGP15 | AGP15 (ARABINOGALACTAN PROTEIN 15)	-0.29102	-0.179778	-0.0559948	-0.201159	0.0461748	0.192127	0.898394	0.053583
AT5G11790	Ndr family protein	-0.135786	-0.359185	-0.171021	-0.265261	0.950835	0.0597918	0.628738	0.111924
AT5G11840	similar to unknown protein [Arabidopsis thaliana] (TAIR:AT5G67370); similar to Os05g0539900 [Oryza sativa (japonica cultivar-group)] (GB:NP_001056177); similar to Protein of unknown function DUF1230 [Medicago truncatula] (GB:ABE85761); contains InterPro	0.0542116	-0.0615874	-0.328498	-0.073336	0.992196	0.848417	0.0524394	0.829677
AT5G11970	similar to unknown protein [Arabidopsis thaliana] (TAIR:AT2G19460); similar to hypothetical protein MtrDRAFT_AC152551g19v1 [Medicago truncatula] (GB:ABE86249)	-0.0294302	0.643783	0.707667	1.06735	0.998058	0.0381145	0.0151398	8.45662e-05
AT5G12020	HSP17.6II | 17.6 kDa class II heat shock protein (HSP17.6-CII)	0.0129898	-0.113125	-0.0954269	-0.761347	0.999138	0.804506	0.932101	0.00054913
AT5G12110	elongation factor 1B alpha-subunit 1 (eEF1Balpha1)	0.00798933	0.0108653	-0.205919	-0.365811	0.999138	0.98545	0.64635	0.0641014
AT5G12160		0.0646402	0.225005	-0.0673019	0.449678	0.992196	0.384525	0.942029	0.00750577
AT5G12170		0.16252	0.526431	0.355466	0.565554	0.960968	0.0194208	0.174027	0.0030479
AT5G12200	dihydropyrimidinase / DHPase / dihydropyrimidine amidohydrolase / hydantoinase (PYD2)	-0.0296661	0.15089	0.269294	0.338174	0.997419	0.675093	0.405927	0.0944553
AT5G12250	TUB6 | TUB6 (BETA-6 TUBULIN)	-0.0263867	-0.239546	-0.141262	-0.368295	0.996491	0.230771	0.708027	0.00974686
AT5G12890	UDP-glucoronosyl/UDP-glucosyl transferase family protein	0.119837	0.0578271	0.361684	0.136824	0.963804	0.863884	0.0300964	0.544345
AT5G12900	similar to unknown protein [Arabidopsis thaliana] (TAIR:AT1G12330); similar to Os08g0508100 [Oryza sativa (japonica cultivar-group)] (GB:NP_001062195); similar to Peptidase M14, carboxypeptidase A [Medicago truncatula] (GB:ABE94280); similar to Os09g0488	-0.229624	-0.5075	-0.0434413	0.00520967	0.833219	0.0259801	0.971944	0.995222
AT5G12940	leucine-rich repeat family protein	0.507431	0.335042	0.642381	0.351932	0.339104	0.379087	0.0268132	0.243248
AT5G12990	CLE40 | CLE40 (CLAVATA3/ESR-RELATED 40); receptor binding	-0.121293	-0.150089	-0.0985938	-0.575789	0.992196	0.752492	0.936974	0.015031
AT5G13020	emsy N terminus domain-containing protein / ENT domain-containing protein	0.0113848	-0.0315583	-0.0749038	-0.295598	0.998112	0.940683	0.912934	0.0581828
AT5G13200	GRAM domain-containing protein / ABA-responsive protein-related	-0.141742	0.175918	0.256062	0.49393	0.988995	0.723788	0.692652	0.0625329
AT5G13220	similar to unknown protein [Arabidopsis thaliana] (TAIR:AT5G20900); similar to P0482D040 [Oryza sativa (japonica cultivar-group)] (GB:BAB89663); similar to Os04g0395800 [Oryza sativa (japonica cultivar-group)] (GB:NP_001052661); similar to Os10g0392400 [	-0.0869889	0.0146402	-0.221725	-0.598086	0.992799	0.984979	0.739	0.0126293
AT5G13330	RAP2.6L | RAP2.6L (related to AP2 6L); DNA binding / transcription factor	0.43588	0.813114	0.916668	1.74774	0.418332	0.00235909	0.000404027	1.86976e-08
AT5G13550	SULTR4;1 | SULTR4;1 (Sulfate transporter 4); sulfate transporter	-0.0439755	-0.544471	-0.111369	0.0220941	0.996672	0.0739953	0.926747	0.9769
AT5G13710	CPH, SMT1 | SMT1 (STEROL METHYLTRANSFERASE 1)	-0.0713562	-0.0568972	-0.0560469	-0.322116	0.992196	0.86969	0.946613	0.0313083
AT5G13780	GCN5-related N-acetyltransferase, putative	0.0662122	0.37336	-0.0645264	0.100496	0.992196	0.00828611	0.906498	0.643894
AT5G13840	WD-40 repeat family protein	0.0783319	0.0391646	0.039783	-0.462486	0.988453	0.912798	0.959284	0.0008698
AT5G13930	TT4, ATCHS, CHS | CHS (CHALCONE SYNTHASE); naringenin-chalcone synthase	0.133856	-0.391305	-0.578149	-0.894981	0.992196	0.294406	0.0666696	0.000676298
AT5G14410	similar to unknown protein [Oryza sativa (japonica cultivar-group)] (GB:BAD87311); similar to Os01g0938400 [Oryza sativa (japonica cultivar-group)] (GB:NP_001045341)	-0.0561256	-0.22735	-0.258485	-0.362098	0.992196	0.291767	0.234945	0.0150604
AT5G14450	GDSL-motif lipase/hydrolase family protein	-0.147375	-0.436294	-0.18351	-0.324742	0.950835	0.0296826	0.637851	0.0606241
AT5G14700	cinnamoyl-CoA reductase-related	0.0860416	-0.0325722	0.222759	0.692345	0.994046	0.968933	0.780863	0.00806742
AT5G14780	FDH | FDH (FORMATE DEHYDROGENASE); NAD binding / cofactor binding / oxidoreductase, acting on the CH-OH group of donors, NAD or NADP as acceptor	0.159913	0.395328	0.702088	1.5007	0.992196	0.439641	0.0785534	2.12124e-05
AT5G14800	AT-P5R, P5CR | P5CR (PYRROLINE-5- CARBOXYLATE (P5C) REDUCTASE); pyrroline-5-carboxylate reductase	-0.0336261	0.0334425	0.0664188	0.332039	0.995318	0.931485	0.921449	0.0166532
AT5G14920	gibberellin-regulated family protein	-0.259336	-0.251787	0.110372	0.398434	0.745133	0.37468	0.885449	0.036342
AT5G15120	similar to unknown protein [Arabidopsis thaliana] (TAIR:AT5G39890); similar to unknown protein [Oryza sativa (japonica cultivar-group)] (GB:BAB03364); similar to Os01g0185500 [Oryza sativa (japonica cultivar-group)] (GB:NP_001042241); contains InterPro d	0.0721149	0.191322	0.433049	1.27972	0.997419	0.859323	0.730382	0.00533226
AT5G15150	HAT7, ATHB3, ATHB-3 | ATHB-3 (ARABIDOPSIS THALIANA HOMEOBOX 3); DNA binding / transcription factor	-0.0806252	0.104121	0.375371	-0.111099	0.992196	0.761378	0.0710713	0.750761
AT5G15310	AtMYB16, AtMIXTA | AtMIXTA/AtMYB16 (myb domain protein 16); DNA binding / transcription factor	-0.435752	-0.281568	-0.622698	-0.679949	0.157889	0.283011	0.00198439	0.000307974
AT5G15360	unknown protein	-0.0489608	-0.101595	0.568314	-0.0270217	0.995318	0.796464	0.00644675	0.963722
AT5G15510	similar to unknown protein [Arabidopsis thaliana] (TAIR:AT3G01015); similar to EGF-like [Medicago truncatula] (GB:ABE89479); contains InterPro domain Targeting for Xklp2; (InterPro:IPR009675)	-0.0164111	-0.152995	0.0126196	-0.502781	0.998112	0.66116	0.990979	0.00660485
AT5G15580	LNG1 | LNG1 (LONGIFOLIA1)	-0.106715	0.1375	0.272763	0.515018	0.980989	0.652271	0.276214	0.00187112
AT5G15720	GLIP7 | GLIP7 (GDSL-motif lipase 7); carboxylic ester hydrolase	-0.00729984	0.011613	0.0508981	0.354706	0.999138	0.984979	0.965873	0.0790804
AT5G15730	serine/threonine protein kinase, putative	-0.135951	0.183335	0.124327	0.333777	0.977766	0.574695	0.864745	0.0964438
AT5G15740	similar to unknown protein [Arabidopsis thaliana] (TAIR:AT3G02250); similar to hypothetical protein [Cleome spinosa] (GB:ABD96934); similar to Os06g0284200 [Oryza sativa (japonica cultivar-group)] (GB:NP_001057398); similar to hypothetical protein [Cleom	-0.353978	-0.360225	-0.192668	-0.412789	0.0795562	0.0206086	0.380702	0.00177731
AT5G15870	glycosyl hydrolase family 81 protein	0.114188	0.462293	0.29144	0.599447	0.992196	0.17698	0.592433	0.0166232
AT5G16030	similar to unknown protein [Arabidopsis thaliana] (TAIR:AT3G02500); similar to hypothetical protein [Cleome spinosa] (GB:ABD96956)	-0.0393042	-0.187898	-0.207499	-0.285214	0.995318	0.455166	0.475774	0.0882339
AT5G16250	similar to unknown protein [Arabidopsis thaliana] (TAIR:AT3G02640); similar to conserved hypothetical protein [Medicago truncatula] (GB:ABE78001)	0.0559783	-0.142839	-0.0688742	-0.449612	0.994284	0.660855	0.942548	0.00930119
AT5G16870	similar to unknown protein [Arabidopsis thaliana] (TAIR:AT3G03010.2); similar to Os04g0652900 [Oryza sativa (japonica cultivar-group)] (GB:NP_001054102); similar to hypothetical protein DKFZp434A1535 - human (fragment) (GB:T46479); similar to Bcl-2 inhib	-0.308657	-0.159156	-0.454646	-0.505568	0.671202	0.681472	0.0704566	0.0129481
AT5G17040	UDP-glucoronosyl/UDP-glucosyl transferase family protein	0.0711548	-0.169429	-0.0966139	-0.308482	0.992196	0.574201	0.897242	0.0958598
AT5G17210	similar to unknown protein [Arabidopsis thaliana] (TAIR:AT1G13380); similar to unknown protein [Saussurea involucrata] (GB:ABC68264); similar to Os06g0114700 [Oryza sativa (japonica cultivar-group)] (GB:NP_001056606); similar to Os05g0434800 [Oryza sativ	-0.0230316	-0.0531802	-0.0844889	-0.463639	0.998058	0.900167	0.91017	0.00509534
AT5G17220	GST26, TT19, ATGSTF12 | ATGSTF12 (GLUTATHIONE S-TRANSFERASE 26); glutathione transferase	0.259656	-0.344671	-0.470312	-1.46495	0.992196	0.766932	0.79689	0.00974686
AT5G17380	pyruvate decarboxylase family protein	0.121867	0.0881637	0.187267	0.252638	0.932221	0.723272	0.378842	0.0558015
AT5G17700	MATE efflux family protein	-0.0584553	-1.01073	-0.769942	-0.256791	0.994323	2.70515e-05	0.000327924	0.277219
AT5G17960	DC1 domain-containing protein	0.186495	-0.308674	0.0636618	-0.0426265	0.747561	0.0690748	0.922961	0.915309
AT5G17980	C2 domain-containing protein	-0.0991673	-0.447618	-0.0208389	-0.253476	0.988453	0.0327694	0.986743	0.216647
AT5G18150	similar to unknown protein [Arabidopsis thaliana] (TAIR:AT5G58375); similar to hypothetical protein MtrDRAFT_AC156827g5v1 [Medicago truncatula] (GB:ABE86386); contains domain UNCHARACTERIZED METHYLTRANSFERASE (PTHR12133:SF1); contains domain UNCHARACTERI	-0.00223876	0.0440109	0.459732	0.850927	0.999968	0.952502	0.198534	0.000962172
AT5G18170	GDH1 | GDH1 (GLUTAMATE DEHYDROGENASE 1); oxidoreductase	0.146669	0.160641	0.880407	1.85621	0.987751	0.750478	0.0016388	2.89986e-08
AT5G18280	ATAPY2 | ATAPY2 (APYRASE 2)	-0.226294	-0.167898	-0.189739	-0.321379	0.411044	0.346596	0.309893	0.00660541
AT5G18310	similar to unknown protein [Arabidopsis thaliana] (TAIR:AT5G48500); similar to conserved hypothetical protein [Medicago truncatula] (GB:ABE90369)	0.121899	0.633515	1.0845	1.33183	0.993351	0.211644	0.00876401	0.000433936
AT5G18470	curculin-like (mannose-binding) lectin family protein	0.86852	2.24357	2.45545	3.44015	0.465993	0.000101806	1.97528e-05	4.12019e-08
AT5G18490	similar to unknown protein [Arabidopsis thaliana] (TAIR:AT1G04090); similar to unknown protein [Arabidopsis thaliana] (TAIR:AT3G04350); similar to Protein of unknown function DUF946, plant [Medicago truncatula] (GB:ABE91890); similar to Protein of unknow	0.178725	0.0438601	0.0881871	0.379685	0.932221	0.933674	0.921874	0.0467316
AT5G18840	sugar transporter, putative	-0.150882	-0.239616	-0.34798	-0.636646	0.988453	0.615872	0.484726	0.0166834
AT5G18930	BUD2, SAMDC4 | BUD2/SAMDC4 (BUSHY AND DWARF 2); adenosylmethionine decarboxylase	0.0647822	-0.393802	-0.227252	0.069985	0.992196	0.0428802	0.406602	0.865904
AT5G19240	Identical to Putative GPI-anchored protein At5g19240 precursor [Arabidopsis Thaliana] (GB:Q84VZ5;GB:Q8H7A4); similar to unknown protein [Arabidopsis thaliana] (TAIR:AT5G19230); similar to Os07g0645000 [Oryza sativa (japonica cultivar-group)] (GB:NP_00106	1.40667	1.58092	2.16299	1.73444	0.240383	0.0433156	0.00231761	0.00656711
AT5G19250	Identical to Putative GPI-anchored protein At5g19250 precursor [Arabidopsis Thaliana] (GB:P59833;GB:Q67ZQ2;GB:Q6ID89); similar to unknown protein [Arabidopsis thaliana] (TAIR:AT3G06035); similar to unknown protein [Oryza sativa (japonica cultivar-group)]	0.0500262	0.217895	0.488149	0.782284	0.995318	0.547953	0.0584812	0.000374746
AT5G19290	esterase/lipase/thioesterase family protein	-0.0452621	-0.0860843	-0.0546427	-0.251932	0.9932	0.739541	0.936974	0.0641014
AT5G19440	cinnamyl-alcohol dehydrogenase, putative (CAD)	0.0137499	0.0974186	0.370921	0.571315	0.998058	0.731552	0.0260469	0.000153434
AT5G19550	AAT2, ASP2 | ASP2 (ASPARTATE AMINOTRANSFERASE 2)	0.0575246	0.111973	0.747058	0.429902	0.997419	0.896462	0.0717084	0.320064
AT5G19620	ATOEP80, OEP80 | OEP80 (ARABIDOPSIS THALIANA OUTER ENVELOPE PROTEIN OF 80 KDA)	0.0331616	0.0439356	-0.0639171	-0.27372	0.995318	0.903256	0.928932	0.06179
AT5G20050	protein kinase family protein	-0.00173824	0.152194	0.261094	0.425335	0.999745	0.526265	0.193969	0.0030506
AT5G20230	BCB, ATBCB | ATBCB (ARABIDOPSIS BLUE-COPPER-BINDING PROTEIN); copper ion binding	0.707219	2.32141	3.78466	3.97614	0.660271	4.15035e-05	2.15988e-08	2.53608e-09
AT5G20270	HHP1 | HHP1 (HEPTAHELICAL TRANSMEMBRANE PROTEIN1)	-0.234629	-0.021421	-0.231584	-0.59625	0.781131	0.96976	0.48343	0.000913042
AT5G20400	oxidoreductase, 2OG-Fe(II) oxygenase family protein	0.0899272	0.577211	0.852569	1.23904	0.995044	0.160995	0.0131783	0.000108188
AT5G20740	invertase/pectin methylesterase inhibitor family protein	-0.145522	-0.353955	-0.125007	-0.420896	0.941893	0.072401	0.80629	0.0067615
AT5G20790	similar to unknown protein [Arabidopsis thaliana] (TAIR:AT3G43110); similar to conserved hypothetical protein [Medicago truncatula] (GB:ABE90972)	-0.230766	-0.119619	-0.126927	-0.906414	0.992196	0.929204	0.966017	0.0762121
AT5G20850	RAD51, ATRAD51 | ATRAD51 (Arabidopsis thaliana Ras Associated with Diabetes protein 51); damaged DNA binding	0.0219354	-0.279178	-0.165243	-0.52724	0.998112	0.469095	0.852735	0.0291604
AT5G20960	AO1, ATAO, ATAO1, AAO1 | AAO1 (ALDEHYDE OXIDASE 1)	0.00772319	0.68396	1.37428	1.64982	0.999616	0.075432	9.51194e-05	2.74742e-06
AT5G20990	SIR4, CNX, CHL6, CNX1, B73 | B73 (CHLORATE RESISTANT 6); molybdenum ion binding	-0.00256373	0.221133	0.0381804	0.284987	0.999616	0.224571	0.959284	0.0321547
AT5G21090	leucine-rich repeat protein, putative	0.138582	0.109674	0.290564	0.453602	0.931114	0.676667	0.0965089	0.00119201
AT5G21100	L-ascorbate oxidase, putative	-0.0732488	-0.161688	-0.0575336	-0.356509	0.992196	0.595708	0.951819	0.0421212
AT5G22250	CCR4-NOT transcription complex protein, putative	0.578674	0.234411	0.486333	0.950145	0.433239	0.690932	0.32411	0.00221982
AT5G22270	similar to unknown protein [Arabidopsis thaliana] (TAIR:AT3G11600); similar to H0913C04.5 [Oryza sativa (indica cultivar-group)] (GB:CAJ86164); similar to Os04g0415000 [Oryza sativa (japonica cultivar-group)] (GB:NP_001052757); similar to Os02g0536500 [O	0.998423	0.882709	1.64712	2.14302	0.250258	0.161185	0.00142678	2.32275e-05
AT5G22300	NIT4 | NIT4 (NITRILASE 4)	0.273018	0.21423	0.363394	0.993909	0.93425	0.697135	0.522995	0.000715906
AT5G22310	similar to unknown protein [Arabidopsis thaliana] (TAIR:AT3G11590); similar to Os04g0382800 [Oryza sativa (japonica cultivar-group)] (GB:NP_001052610); similar to hypothetical protein [Oryza sativa (japonica cultivar-group)] (GB:BAD23171); similar to OSJ	0.0301197	-0.00193617	0.144449	0.343416	0.996491	0.996789	0.756767	0.0391632
AT5G22390	similar to unknown protein [Arabidopsis thaliana] (TAIR:AT5G19260); similar to hypothetical protein [Oryza sativa (japonica cultivar-group)] (GB:BAD28434); similar to Os12g0155100 [Oryza sativa (japonica cultivar-group)] (GB:NP_001066192)	0.124259	-0.202458	0.00631409	-0.388821	0.982333	0.559128	0.995937	0.0641216
AT5G22690	disease resistance protein (TIR-NBS-LRR class), putative	0.224402	0.22618	0.14367	0.55769	0.888669	0.499274	0.848964	0.0057465
AT5G22880	histone H2B, putative	-0.158919	-0.108036	-0.112779	-0.507945	0.921073	0.716673	0.835812	0.00107607
AT5G22940	exostosin family protein	-0.305612	-0.234122	-0.208556	-0.35792	0.53971	0.395755	0.590064	0.0527025
AT5G23530	similar to ATGID1C/GID1C (GA INSENSITIVE DWARF1C) [Arabidopsis thaliana] (TAIR:AT5G27320); similar to Esterase/lipase/thioesterase [Medicago truncatula] (GB:ABE80317); contains InterPro domain Esterase/lipase/thioesterase; (InterPro:IPR000379); contains	-0.168939	-0.253153	-0.230859	-0.527132	0.974782	0.47721	0.665883	0.0160926
AT5G23820	MD-2-related lipid recognition domain-containing protein / ML domain-containing protein	-0.0253316	-0.177981	-0.414511	-0.421497	0.997419	0.526409	0.0351341	0.0115977
AT5G23850	similar to unknown protein [Arabidopsis thaliana] (TAIR:AT3G48980); similar to OSIGBa0159I10.7 [Oryza sativa (indica cultivar-group)] (GB:CAH67462); similar to Os02g0642700 [Oryza sativa (japonica cultivar-group)] (GB:NP_001047557); similar to Lipopolysa	-0.133638	-0.0642459	0.278585	0.326148	0.960968	0.861236	0.21525	0.0424499
AT5G23870	pectinacetylesterase family protein	-0.115813	-0.102538	-0.310695	-0.19732	0.967031	0.704053	0.0726186	0.245669
AT5G23910	microtubule motor	-0.0419035	-0.0824306	-0.139229	-0.519828	0.995318	0.789836	0.728446	0.000568619
AT5G23940	EMB3009 | EMB3009 (EMBRYO DEFECTIVE 3009); transferase	-0.0680272	-0.133411	-0.218285	-0.658867	0.995318	0.80108	0.767044	0.00824555
AT5G24090	acidic endochitinase (CHIB1)	-0.0269983	-0.0423783	0.201295	0.474732	0.998058	0.937998	0.663323	0.0123453
AT5G24110	ATWRKY30, WRKY30 | WRKY30 (WRKY DNA-binding protein 30); transcription factor	0.519061	2.33526	3.49587	4.88038	0.833316	2.38253e-05	2.15988e-08	3.94924e-11
AT5G24150	SQP1 | SQP1 (Squalene monooxygenase 1)	0.0904851	-0.557654	-0.38054	-0.958415	0.995044	0.182732	0.533572	0.00177126
AT5G24160	squalene monooxygenase 1,2 / squalene epoxidase 1,2 (SQP1,2)	0.113866	0.0108171	0.208141	0.342609	0.980989	0.985231	0.601423	0.070902
AT5G24210	lipase class 3 family protein	0.263258	0.247482	0.687328	1.39089	0.91685	0.565991	0.0156057	1.82133e-06
AT5G24270	CBL4, SOS3 | SOS3 (SALT OVERLY SENSITIVE 3)	0.142556	0.438347	0.378836	0.530932	0.967031	0.0433156	0.0885575	0.00289034
AT5G24280	ATP binding	-0.0355344	-0.0127981	0.230159	-0.649717	0.998058	0.989889	0.860618	0.0687543
AT5G24330	ATXR6 | ATXR6 (Arabidopsis thaliana Trithorax- related protein 6); DNA binding	-0.210226	-0.278809	-0.101708	-0.413007	0.887904	0.31755	0.903412	0.0320601
AT5G24530	oxidoreductase, 2OG-Fe(II) oxygenase family protein	0.331658	0.211864	1.33363	0.669332	0.981543	0.865027	0.0307712	0.328446
AT5G24610	similar to unknown protein [Arabidopsis thaliana] (TAIR:AT3G49550); similar to expressed protein [Oryza sativa (japonica cultivar-group)] (GB:ABB47870)	0.184766	0.261202	-0.0230339	0.371889	0.669017	0.0958931	0.976467	0.00237891
AT5G24760	alcohol dehydrogenase, putative	-0.137842	0.0353651	-0.182895	-0.378214	0.952662	0.937418	0.591668	0.0157731
AT5G24810	ABC1 family protein	0.0445653	0.355442	0.365843	0.491127	0.995318	0.186533	0.174403	0.0120249
AT5G25090	plastocyanin-like domain-containing protein	-0.0695108	-0.426998	-0.195176	-0.693246	0.992196	0.0514818	0.639529	0.000190123
AT5G25100	endomembrane protein 70, putative	-0.064988	-0.00457263	-0.0494903	-0.204231	0.988453	0.989175	0.932866	0.0935153
AT5G25150	nucleotide binding	-0.0993932	-0.351177	-0.0384315	-0.108416	0.980989	0.0741491	0.968456	0.725843
AT5G25170	similar to unknown protein [Arabidopsis thaliana] (TAIR:AT2G25190); similar to hypothetical protein 25.t00041 [Brassica oleracea] (GB:ABD64953); similar to Os03g0198500 [Oryza sativa (japonica cultivar-group)] (GB:NP_001049279); contains InterPro domain	0.146333	0.313515	0.343949	0.384104	0.945619	0.147395	0.0853666	0.0166892
AT5G25190	ethylene-responsive element-binding protein, putative	0.312821	0.127884	0.068506	0.83444	0.967031	0.895233	0.979404	0.03176
AT5G25240	similar to NHL repeat-containing protein [Arabidopsis thaliana] (TAIR:AT5G14890); similar to conserved hypothetical protein [Medicago truncatula] (GB:ABE80961)	-0.0625787	-0.235932	-0.0186756	-0.409285	0.992196	0.182732	0.983862	0.00166184
AT5G25350	EBF2 | EBF2 (EIN3-BINDING F BOX PROTEIN 2)	0.662791	0.00773158	0.608712	0.936	0.0334345	0.990189	0.0161096	7.39306e-05
AT5G25440	protein kinase family protein	0.2676	0.66718	1.81708	2.37018	0.974782	0.160367	1.69892e-05	1.0252e-07
AT5G25490	zinc finger (Ran-binding) family protein	0.133461	-0.15372	0.0690165	0.337645	0.977766	0.652701	0.947768	0.0846235
AT5G25540	CID6 | CID6 (CTC-Interacting Domain 6); protein binding	0.0467585	0.15681	0.102983	0.319861	0.994323	0.560396	0.86788	0.0468725
AT5G25580	similar to aminoacyl-tRNA synthetase family [Arabidopsis thaliana] (TAIR:AT1G18950); similar to hypothetical protein MtrDRAFT_AC130799g7v1 [Medicago truncatula] (GB:ABE83622); contains InterPro domain B repeat unit of collagen binding surface protein (cn	-0.144689	-0.16624	-0.0753268	-0.285945	0.93425	0.512732	0.915321	0.0758929
AT5G25610	RD22 | RD22 (RESPONSIVE TO DESSICATION 22)	-0.0261648	0.140511	0.407324	0.694725	0.998058	0.738638	0.151134	0.00120775
AT5G25770	similar to Os06g0163200 [Oryza sativa (japonica cultivar-group)] (GB:NP_001056894); similar to unknown protein [Oryza sativa (japonica cultivar-group)] (GB:BAD67646); contains InterPro domain Esterase/lipase/thioesterase; (InterPro:IPR000379)	-0.189595	-0.239229	0.569116	0.536255	0.979353	0.626715	0.0997053	0.0578338
AT5G25930	leucine-rich repeat family protein / protein kinase family protein	0.400015	0.664329	0.9302	1.75569	0.71268	0.0514818	0.00235048	2.72887e-07
AT5G26280	meprin and TRAF homology domain-containing protein / MATH domain-containing protein	-0.35047	-0.266786	-1.38422	-0.732904	0.909442	0.665717	0.000201457	0.0274387
AT5G26340	STP13, MSS1 | MSS1 (SUGAR TRANSPORT PROTEIN 13); carbohydrate transporter/ hexose:hydrogen symporter/ high-affinity hydrogen:glucose transporter/ sugar porter	-0.0350261	0.943006	1.57455	2.05864	0.998112	0.0343832	0.000173189	1.74914e-06
AT5G26670	pectinacetylesterase, putative	-0.167227	-0.227919	-0.0618102	-0.383181	0.745133	0.161239	0.909442	0.00154772
AT5G26790	similar to unknown protein [Arabidopsis thaliana] (TAIR:AT1G06475)	-0.455736	-0.431783	-0.387491	-0.808963	0.145531	0.0647772	0.104535	5.33369e-05
AT5G26920	calmodulin binding	1.027	0.847389	0.916633	0.995206	0.180968	0.160358	0.106043	0.026556
AT5G27000	KATD, ATK4 | ATK4 (ARABIDOPSIS THALIANA KINESIN 4); microtubule motor	-0.302484	-0.0690264	-0.0143252	-0.355188	0.556329	0.872205	0.989008	0.0581828
AT5G27360	SFP2 | SFP2 (SFP2); carbohydrate transporter/ sugar porter	-0.165697	-0.529992	-0.105794	-0.350434	0.967031	0.0296826	0.907419	0.111648
AT5G27380	GSH2, GSHB | GSH2 (GLUTATHIONE SYNTHETASE 2); glutathione synthase	-0.0404905	0.344402	0.272089	0.36972	0.995318	0.0890869	0.244084	0.0201844
AT5G27420	zinc finger (C3HC4-type RING finger) family protein	0.712426	1.09452	1.48849	2.63824	0.632735	0.0461552	0.00267553	8.19688e-07
AT5G27600	LACS7 | LACS7 (LONG-CHAIN ACYL-COA SYNTHETASE 7)	0.176855	0.433756	0.891153	1.07543	0.979353	0.211644	0.00144359	6.15017e-05
AT5G27670	histone H2A, putative	-0.0213875	-0.272449	-0.113834	-0.298301	0.997419	0.0948465	0.749662	0.0190734
AT5G27760	hypoxia-responsive family protein	0.0557599	0.303137	0.3218	0.622489	0.9932	0.182732	0.145218	0.000301249
AT5G28040	transcription regulator	-0.0730669	0.139678	-0.233313	-0.323555	0.982079	0.456928	0.127852	0.00557521
AT5G28610	similar to glycine-rich protein [Arabidopsis thaliana] (TAIR:AT5G28630); similar to PREDICTED: hypothetical protein [Rattus norve (GB:XP_001078769); similar to PREDICTED: hypothetical protein [Homo sapiens] (GB:XP_001129626)	0.211194	0.375329	0.103646	0.480191	0.818825	0.0775057	0.884353	0.00424012
AT5G28630	glycine-rich protein	1.72844	2.55865	2.08252	2.72319	0.000918275	6.68363e-07	4.37486e-06	2.31731e-08
AT5G28790	unknown protein	0.169687	-0.326631	0.0322476	0.0453595	0.859896	0.0781146	0.971944	0.917158
AT5G33300	chromosome-associated kinesin-related	-0.151216	-0.0724675	0.00206696	-0.353031	0.975341	0.883247	0.999192	0.099754
AT5G35560	DENN (AEX-3) domain-containing protein	-0.0574691	-0.0734978	0.109748	0.245949	0.992196	0.786222	0.782768	0.0710575
AT5G35735	auxin-responsive family protein	1.22848	1.81353	2.36488	3.58434	0.43683	0.0205505	0.00129308	2.7204e-06
AT5G36220	CYP91A1, CYP81D1 | CYP81D1 (CYTOCHROME P450 91A1); oxygen binding	0.133346	0.00565477	0.0525399	0.380831	0.945581	0.989453	0.950048	0.00882624
AT5G36880	acetyl-CoA synthetase, putative / acetate-CoA ligase, putative	-0.0234807	0.103929	0.240097	0.293071	0.99738	0.683992	0.213139	0.032355
AT5G36910	THI2.2 | THI2.2 (THIONIN 2.2); toxin receptor binding	0.121024	-0.373976	-0.179043	-0.7901	0.992196	0.441874	0.887364	0.00951092
AT5G36930	disease resistance protein (TIR-NBS-LRR class), putative	-0.00378682	0.176291	0.44536	0.609445	0.999616	0.693658	0.157694	0.00905762
AT5G37010	similar to unknown protein [Arabidopsis thaliana] (TAIR:AT1G65710); similar to OSIGBa0115K01-H0319F09.22 [Oryza sativa (indica cultivar-group)] (GB:CAH67916); similar to Os04g0528600 [Oryza sativa (japonica cultivar-group)] (GB:NP_001053377); similar to	-0.0855313	-0.040536	-0.00527951	-0.490412	0.992196	0.937652	0.996535	0.00658366
AT5G37070	similar to unknown protein [Arabidopsis thaliana] (TAIR:AT3G08890.2); similar to Protein of unknown function, DUF538 [Medicago truncatula] (GB:ABE91533); contains InterPro domain Protein of unknown function DUF538; (InterPro:IPR007493)	0.140171	-0.060048	0.0272094	0.345058	0.967031	0.892104	0.983205	0.0582532
AT5G37300	similar to unknown protein [Arabidopsis thaliana] (TAIR:AT2G38995); similar to Protein of unknown function DUF1298 [Medicago truncatula] (GB:ABE82755); contains InterPro domain Protein of unknown function UPF0089; (InterPro:IPR004255); contains InterPro	-0.267774	-0.270596	-0.485755	-0.588013	0.879586	0.49089	0.116956	0.0135413
AT5G37480	similar to Os03g0748600 [Oryza sativa (japonica cultivar-group)] (GB:NP_001051270)	-0.190809	0.0639105	0.280427	0.407478	0.923905	0.890736	0.352323	0.0299993
AT5G37550	similar to unknown protein [Arabidopsis thaliana] (TAIR:AT1G66190)	0.0200609	-0.018802	-0.440146	-0.245332	0.998058	0.978025	0.0796484	0.361175
AT5G37600	ATGSR1 | ATGSR1 (Arabidopsis thaliana glutamine synthase clone R1); glutamate-ammonia ligase	-0.0624441	0.835488	0.872651	0.87722	0.995318	0.00335578	0.00147479	0.000541366
AT5G37630	EMB2656 | EMB2656 (EMBRYO DEFECTIVE 2656); binding	0.0576289	-0.178738	-0.0133337	-0.289354	0.992196	0.396835	0.988498	0.0384142
AT5G37740	C2 domain-containing protein	0.197265	-0.0222756	0.3116	0.571688	0.958311	0.976387	0.445735	0.0118619
AT5G38210	serine/threonine protein kinase family protein	0.0249377	0.353421	0.563111	0.703374	0.998058	0.281888	0.035271	0.00213074
AT5G38310	unknown protein	0.30002	0.417215	0.261893	0.934435	0.720993	0.134555	0.529754	3.4659e-05
AT5G38530	tryptophan synthase-related	0.0516613	-0.159659	-0.282127	-0.256341	0.992196	0.396118	0.0545201	0.0400085
AT5G38690	similar to unknown protein [Arabidopsis thaliana] (TAIR:AT1G67780); similar to PREDICTED: hypothetical protein [Strongylocentrotus purpuratus] (GB:XP_001188312); similar to PREDICTED: hypothetical protein, partial [Strongylocentrotus purpuratus] (GB:XP_7	-0.222913	0.119565	-0.144334	-0.437147	0.922845	0.7915	0.861912	0.0489736
AT5G38900	DSBA oxidoreductase family protein	0.00311012	0.0110227	0.455307	0.798493	0.999616	0.98545	0.0451243	8.38702e-05
AT5G39020	protein kinase family protein	0.658405	0.93352	1.26719	1.87683	0.502028	0.0398039	0.00221155	7.9636e-06
AT5G39050	transferase family protein	0.0881911	0.156189	0.913186	1.30368	0.992196	0.679361	8.02357e-05	1.79828e-07
AT5G39610	ANAC092, ATNAC6, ATNAC2 | ANAC092/ATNAC2/ATNAC6 (Arabidopsis NAC domain containing protein 92); protein heterodimerization/ protein homodimerization/ transcription factor	-0.112627	-0.0333032	0.130041	0.440726	0.992196	0.960321	0.886062	0.0535713
AT5G39860	PRE1 | PRE1 (PACLOBUTRAZOL RESISTANCE1); DNA binding / transcription factor	-0.0653328	-0.54901	0.109099	-0.46157	0.995318	0.0569511	0.923159	0.0547756
AT5G39910	glycoside hydrolase family 28 protein / polygalacturonase (pectinase) family protein	0.0152542	0.0498971	0.0428328	-0.228437	0.998058	0.865986	0.951131	0.0895389
AT5G39950	ATH2, ATTRXH2, TRXH2, ATTRX2 | ATTRX2 (Arabidopsis thioredoxin h2, thioredoxin H-type 1); thiol-disulfide exchange intermediate	0.0927955	0.0291876	0.313912	0.374705	0.977766	0.937418	0.0407708	0.00389133
AT5G40170	disease resistance family protein	0.535929	0.708539	0.879104	1.5665	0.465993	0.0500267	0.00759119	3.27092e-06
AT5G40710	zinc finger (C2H2 type) family protein	-0.132374	-0.128081	0.00985203	-0.360979	0.967031	0.679115	0.991204	0.029299
AT5G40730	ATAGP24, AGP24 | AGP24 (ARABINOGALACTAN PROTEIN 24)	-0.563818	-0.132257	-0.279759	-1.40106	0.93425	0.937818	0.923101	0.0185247
AT5G40780	LTH1, LHT1 | LHT1 (LYSINE HISTIDINE TRANSPORTER 1); amino acid permease/ amino acid transporter	0.232083	0.353849	1.00488	0.849632	0.977766	0.505657	0.0048537	0.00779751
AT5G40830	ATATR, ATRAD3 | ATRAD3 (Arabidopsis thaliana Ras Associated with Diabetes protein 3)	-0.692933	-0.16882	-0.18955	-0.542281	0.174791	0.783932	0.873741	0.0830459
AT5G40890	CLC-A, CLCA, ATCLC-A | ATCLC-A (CHLORIDE CHANNEL A); anion channel/ voltage-gated chloride channel	-0.117941	-0.408914	-0.310973	-0.276096	0.980989	0.0847897	0.267838	0.206464
AT5G40990	GLIP1 | GLIP1 (GDSL LIPASE1); carboxylic ester hydrolase	-0.0538145	0.171635	0.834969	2.08846	0.994197	0.543222	2.62889e-05	8.36066e-12
AT5G41050	similar to unknown protein [Arabidopsis thaliana] (TAIR:AT3G26960); similar to Os09g0508200 [Oryza sativa (japonica cultivar-group)] (GB:NP_001063620); similar to Os12g0472800 [Oryza sativa (japonica cultivar-group)] (GB:NP_001066754)	-0.0899577	-0.171288	-0.124443	-0.430731	0.992196	0.631181	0.877074	0.0303322
AT5G41460	fringe-related protein	-0.0812818	-0.73677	-0.541834	-0.384084	0.992196	0.00190119	0.0219721	0.0766172
AT5G41700	UBC8, ATUBC8 | UBC8 (UBIQUITIN CONJUGATING ENZYME 8); ubiquitin-protein ligase	-0.0705565	-0.0802685	0.182759	0.371824	0.992196	0.796566	0.537701	0.0113173
AT5G42050	similar to unknown protein [Arabidopsis thaliana] (TAIR:AT3G27090); similar to N-rich protein [Glycine max] (GB:CAI44933); contains domain KELCH-RELATED PROTEINS (PTHR23230); contains domain no description (SM00767); contains domain gb def: Hypothetical	0.535163	0.119319	0.866928	0.928984	0.818825	0.915053	0.118435	0.0327131
AT5G42100	ATBG_PPAP, ATBG_PAP | glycosyl hydrolase family 17 protein	-0.216388	-0.0658102	-0.0610092	-0.235483	0.416062	0.783868	0.904703	0.0455684
AT5G42200	zinc finger (C3HC4-type RING finger) family protein	-0.29039	-0.350549	-0.217236	-0.136648	0.455939	0.080037	0.438829	0.611251
AT5G42300	UBL5 | ubiquitin family protein	-0.12145	0.0270587	0.343515	0.503639	0.977766	0.957678	0.116971	0.00295839
AT5G42700	transcriptional factor B3 family protein	-0.181322	0.114018	-0.149194	-0.604787	0.853749	0.699675	0.720167	0.000181667
AT5G42720	glycosyl hydrolase family 17 protein	-0.0767397	-0.412153	-0.0645578	-0.388146	0.992196	0.0263649	0.936974	0.0118473
AT5G42800	TT3, M318, DFR | DFR (DIHYDROFLAVONOL 4-REDUCTASE); dihydrokaempferol 4-reductase	0.327986	-0.493844	-0.50258	-1.46466	0.992196	0.681472	0.810242	0.0215133
AT5G43080	CYCA3;1 | CYCA3;1 (CYCLIN A3;1); cyclin-dependent protein kinase regulator	-0.024197	-0.0414205	-0.13328	-0.368068	0.996672	0.905619	0.708027	0.0061243
AT5G43100	aspartyl protease family protein	0.107444	0.115626	0.240366	0.378537	0.967031	0.640067	0.214773	0.00498877
AT5G43120	tetratricopeptide repeat (TPR)-containing protein	-0.0475955	-0.260162	-0.139707	-0.665155	0.995318	0.416881	0.860218	0.00130193
AT5G43440	2-oxoglutarate-dependent dioxygenase, putative	0.0797254	0.176614	0.159013	-0.375436	0.992196	0.634978	0.818797	0.0822721
AT5G43450	2-oxoglutarate-dependent dioxygenase, putative	0.318579	0.210859	1.06914	0.90885	0.964097	0.793221	0.0138509	0.0177035
AT5G43870	similar to unknown protein [Arabidopsis thaliana] (TAIR:AT4G14740.2); similar to Protein of unknown function DUF828, plant [Medicago truncatula] (GB:ABE80297); contains InterPro domain Pleckstrin-like, plant; (InterPro:IPR013666); contains InterPro domai	-0.028533	-0.492038	-0.286514	-0.140512	0.996672	0.00668842	0.194221	0.589368
AT5G44020	acid phosphatase class B family protein	-0.388126	-0.553644	-0.17151	-0.0812475	0.136629	0.00226246	0.64154	0.830501
AT5G44070	ARA8, ATPCS1, PCS1, CAD1 | CAD1 (CADMIUM SENSITIVE 1)	1.05569	1.55382	1.29579	1.83607	0.00783338	2.6994e-05	0.000107324	2.97478e-07
AT5G44130	FLA13 | fasciclin-like arabinogalactan-protein, putative	-0.194426	-0.326278	-0.122007	-0.474696	0.946113	0.289732	0.894667	0.028407
AT5G44210	ERF9, ATERF9, ATERF-9 | ATERF-9/ATERF9/ERF9 (ERF domain protein 9); DNA binding / transcription factor/ transcriptional repressor	0.151983	-0.182257	0.479284	0.459335	0.980898	0.656282	0.0785534	0.0415084
AT5G44260	zinc finger (CCCH-type) family protein	0.224217	0.0563786	0.442866	0.869553	0.932221	0.930438	0.153556	0.000294476
AT5G44290	CKL5	-0.0481352	0.209801	0.0653566	0.418867	0.994046	0.343425	0.932398	0.0045783
AT5G44420	PDF1.2a, LCR77, PDF1.2 | PDF1.2 (Low-molecular-weight cysteine-rich 77)	0.0139027	-0.171903	0.0845684	0.725084	0.999138	0.760993	0.956903	0.00905762
AT5G44530	subtilase family protein	0.0366777	-0.361922	-0.327407	-0.464862	0.997419	0.246248	0.374191	0.0399951
AT5G44560	SNF7 family protein	0.00261916	0.0159027	-0.0678953	-0.350186	0.999616	0.973662	0.92335	0.0151647
AT5G44580	similar to unknown protein [Arabidopsis thaliana] (TAIR:AT5G44582)	1.01291	0.520668	1.05259	0.963408	0.355561	0.545021	0.101766	0.0691953
AT5G44680	methyladenine glycosylase family protein	-0.164801	-0.369979	-0.496624	-0.301954	0.958311	0.155206	0.0258404	0.166673
AT5G44790	HMA7, RAN1 | RAN1 (RESPONSIVE-TO-ANTAGONIST1); ATPase, coupled to transmembrane movement of ions, phosphorylative mechanism	-0.00122545	0.0907998	0.375632	0.322808	0.999968	0.783868	0.0460111	0.0474598
AT5G44870	disease resistance protein (TIR-NBS-LRR class), putative	0.152307	0.465482	0.470778	0.644184	0.980989	0.106625	0.0910777	0.00371659
AT5G44910	Toll-Interleukin-Resistance (TIR) domain-containing protein	0.117512	0.385085	0.437437	0.22319	0.980989	0.0906511	0.0364026	0.333866
AT5G44990	similar to unknown protein [Arabidopsis thaliana] (TAIR:AT4G19880); similar to Glutathione S-transferase, C-terminal-like [Medicago truncatula] (GB:ABC75353); contains InterPro domain Thioredoxin-like fold; (InterPro:IPR012336); contains InterPro domain	0.21946	0.169365	0.621308	1.94498	0.980989	0.818843	0.188169	1.19828e-06
AT5G45050	ATWRKY16, WRKY16, TTR1 | TTR1 (WRKY domain family protein 16); transcription factor	-0.00430523	0.131915	0.273629	0.369941	0.999616	0.699554	0.343723	0.043538
AT5G45250	RPS4 | RPS4 (RESISTANT TO P. SYRINGAE 4)	0.174365	0.193288	0.439345	0.861933	0.975984	0.649745	0.155921	0.000305586
AT5G45480	similar to unknown protein [Arabidopsis thaliana] (TAIR:AT5G45470); similar to unknown protein [Arabidopsis thaliana] (TAIR:AT5G45530); similar to unknown protein [Arabidopsis thaliana] (TAIR:AT5G45540); similar to unknown protein [Oryza sativa (japonica	-0.0448527	0.0424619	0.200723	-0.272096	0.995183	0.914484	0.472868	0.0930657
AT5G45500	similar to unknown protein [Arabidopsis thaliana] (TAIR:AT5G45520); similar to hypothetical protein [Oryza sativa (japonica cultivar-group)] (GB:AAN08222); similar to Leucine Rich Repeat family protein, expressed [Oryza sativa (japonica cultivar-group)]	-0.00832451	0.147487	0.310292	0.452441	0.999138	0.590421	0.123806	0.0034219
AT5G45510	leucine-rich repeat family protein	-0.0573414	0.294538	0.472011	0.650882	0.992799	0.16583	0.00698834	8.56204e-05
AT5G45670	GDSL-motif lipase/hydrolase family protein	-0.0602263	-0.0342097	0.0408918	-0.285365	0.992196	0.934607	0.962021	0.0603409
AT5G45700	NLI interacting factor (NIF) family protein	-0.215389	-0.216714	-0.123001	-0.596352	0.83968	0.454023	0.860538	0.00111497
AT5G45950	GDSL-motif lipase/hydrolase family protein	-0.18434	-0.517481	-0.430496	-0.397699	0.922845	0.0127164	0.041227	0.0276659
AT5G45960	GDSL-motif lipase/hydrolase family protein	-0.028241	-0.43503	-0.393589	-0.762175	0.998058	0.106895	0.159335	0.000377042
AT5G46050	ATPTR3, PTR3 | ATPTR3/PTR3 (PEPTIDE TRANSPORTER PROTEIN 3); transporter	0.0323029	0.389954	0.83453	0.501386	0.998058	0.463648	0.0297491	0.1897
AT5G46080	protein kinase family protein	-0.362368	0.312744	0.194685	0.620819	0.778002	0.480849	0.845489	0.023596
AT5G46180	delta-OAT | delta-OAT (ornithine- delta-aminotransferase); ornithine-oxo-acid transaminase	0.0662582	-0.0737068	0.014037	0.295581	0.992196	0.83487	0.988571	0.0755307
AT5G46240	KAT1 | KAT1 (K+ ATPase 1); cyclic nucleotide binding / inward rectifier potassium channel	-0.0137858	-0.0808463	-0.187436	-0.454394	0.999138	0.898902	0.827317	0.0843289
AT5G46250	RNA recognition motif (RRM)-containing protein	-0.0162887	-0.0680145	0.238577	0.4054	0.998112	0.897901	0.601817	0.0600499
AT5G46330	FLS2 | FLS2 (FLAGELLIN-SENSITIVE 2); ATP binding / kinase/ protein binding / protein serine/threonine kinase/ transmembrane receptor protein serine/threonine kinase	0.164739	0.282712	0.391615	0.784563	0.987212	0.546208	0.407076	0.00430125
AT5G46350	ATWRKY8, WRKY8 | WRKY8 (WRKY DNA-binding protein 8); transcription factor	0.0645301	0.283647	0.655525	1.41017	0.992799	0.270746	0.00107639	1.1445e-08
AT5G46560	similar to unnamed protein product; gene_id:F10E10.3 unknown protein [Medicago truncatula] (GB:ABE93064); contains domain EGF/Laminin (SSF57196)	-0.119924	0.100788	-0.198259	-0.280511	0.971143	0.741173	0.498143	0.0850688
AT5G46690	BHLH071 | BHLH071 (BETA HLH PROTEIN 71); DNA binding / transcription factor	-0.179163	-0.0901216	-0.201057	-0.427599	0.904412	0.797817	0.562112	0.0097617
AT5G46710	zinc-binding family protein	0.308856	-0.00513264	0.358802	0.636428	0.928627	0.995027	0.574507	0.0391632
AT5G46740	UBP21 | UBP21 (UBIQUITIN-SPECIFIC PROTEASE 21); ubiquitin-specific protease	-0.143925	-0.00878616	-0.151963	-0.309623	0.932221	0.985435	0.687487	0.0442417
AT5G46780	VQ motif-containing protein	-0.142348	0.373719	0.783632	0.977266	0.9932	0.612273	0.155378	0.0174529
AT5G46790	similar to unknown protein [Arabidopsis thaliana] (TAIR:AT4G17870); similar to Streptomyces cyclase/dehydrase family protein [Brassica oleracea] (GB:ABD65175); contains domain Bet v1-like (SSF55961); contains domain no description (G3D.3.30.530.20)	-0.296388	-0.0870004	-0.1438	-0.432491	0.362413	0.780248	0.720389	0.00376615
AT5G47070	protein kinase, putative	0.254671	0.107763	0.494272	0.939012	0.95448	0.879323	0.253035	0.00142327
AT5G47130	Bax inhibitor-1 family / BI-1 family	0.179178	-0.380692	0.0697567	-0.141295	0.886729	0.0578023	0.934347	0.602479
AT5G47220	ATERF2, ATERF-2, ERF2 | ATERF-2/ATERF2/ERF2 (ETHYLENE RESPONSE FACTOR 2); DNA binding / transcription factor/ transcriptional activator	1.4063	0.556883	0.895047	1.20124	0.124592	0.565384	0.309893	0.0358018
AT5G47230	ATERF-5, ATERF5, ERF5 | ERF5 (ETHYLENE RESPONSIVE ELEMENT BINDING FACTOR 5); DNA binding / transcription factor/ transcriptional activator	0.951736	0.419	1.64066	2.1402	0.465993	0.676071	0.00505324	0.000115596
AT5G47380	similar to unknown protein [Arabidopsis thaliana] (TAIR:AT5G66600); similar to hypothetical protein 24.t00022 [Brassica oleracea] (GB:ABD64944); contains InterPro domain Protein of unknown function DUF547; (InterPro:IPR006869)	0.0428172	0.00725414	-0.087101	-0.417538	0.992196	0.984293	0.825052	0.000389825
AT5G47450	TIP2;3, DELTA-TIP3, AtTIP2;3 | AtTIP2;3 (Arabidopsis thaliana tonoplast intrinsic protein 2;3); water channel	-0.230103	-0.173629	0.0857892	-0.537546	0.967031	0.760212	0.955893	0.0669401
AT5G47500	pectinesterase family protein	-0.122446	-0.192258	-0.275233	-0.664669	0.980898	0.514786	0.332324	0.000298917
AT5G47600	heat shock protein-related	-0.166908	-0.31393	-0.14413	-0.543631	0.977766	0.379087	0.88457	0.0207247
AT5G47610	zinc finger (C3HC4-type RING finger) family protein	-0.152365	-0.428781	-0.301187	-0.26486	0.958311	0.050191	0.253035	0.201551
AT5G47710	C2 domain-containing protein	0.180573	0.244786	0.172462	0.346054	0.775834	0.187127	0.51386	0.0102636
AT5G47850	protein kinase, putative	0.140603	0.104371	-0.0522544	0.573657	0.992196	0.86969	0.97542	0.0370344
AT5G47920	similar to unknown protein [Arabidopsis thaliana] (TAIR:AT5G13880); similar to OSIGBa0092E09.7 [Oryza sativa (indica cultivar-group)] (GB:CAH66380); similar to hypothetical protein MtrDRAFT_AC157890g24v1 [Medicago truncatula] (GB:ABD33175); similar to Os	-0.0686652	-0.0220701	-0.0117412	0.401535	0.994046	0.974719	0.992035	0.0699191
AT5G48150	PAT1 | PAT1 (PHYTOCHROME A SIGNAL TRANSDUCTION 1); transcription factor	0.244604	-0.0143278	0.164734	0.325513	0.638689	0.978025	0.656805	0.0392333
AT5G48170	SLY2 | SLY2 (SLEEPY2)	-0.211126	-0.139806	-0.0710109	-0.40034	0.897764	0.707371	0.948254	0.0441853
AT5G48310	similar to unknown protein [Arabidopsis thaliana] (TAIR:AT4G24610); similar to unknown protein [Arabidopsis thaliana] (TAIR:AT5G65440); similar to Os02g0760200 [Oryza sativa (japonica cultivar-group)] (GB:NP_001048187); similar to Os02g0198400 [Oryza sat	-0.0358943	0.0219697	0.133855	-0.365822	0.995318	0.962863	0.766829	0.0172074
AT5G48380	leucine-rich repeat family protein / protein kinase family protein	0.232076	0.742776	0.789191	1.07814	0.982333	0.145008	0.1014	0.00436038
AT5G48460	fimbrin-like protein, putative	-0.131898	-0.131047	-0.125348	-0.498725	0.976522	0.695961	0.846137	0.00441721
AT5G48485	DIR1 | DIR1 (DEFECTIVE IN INDUCED RESISTANCE 1); lipid binding	-0.041219	0.0301138	0.416653	0.648951	0.99738	0.967457	0.211625	0.00529822
AT5G48530	similar to unknown protein [Arabidopsis thaliana] (TAIR:AT3G07440); similar to unknown protein [Oryza sativa (japonica cultivar-group)] (GB:BAD22058)	0.141044	0.0997611	0.142222	0.439778	0.963804	0.774602	0.784094	0.00869716
AT5G48540	33 kDa secretory protein-related	1.16617	2.68064	3.99738	3.46087	0.296199	8.03013e-05	1.5217e-07	4.04929e-07
AT5G48880	PKT1, KAT5, PKT2 | KAT5/PKT1/PKT2 (PEROXISOMAL 3-KETO-ACYL-COA THIOLASE 1, PEROXISOMAL 3-KETO-ACYL-COA THIOLASE 2); acetyl-CoA C-acyltransferase	0.0834105	-0.309222	-0.672907	-1.33951	0.994284	0.466196	0.0274715	6.47238e-06
AT5G49160	METI, DDM2, DMT01, MET2, DMT1, MET1 | MET1 (DECREASED METHYLATION 2DNA)	-0.0780571	-0.201577	-0.12826	-0.454564	0.992196	0.42052	0.80559	0.00441721
AT5G49280	hydroxyproline-rich glycoprotein family protein	-0.136643	0.0339557	0.0937619	0.367896	0.979353	0.952502	0.921143	0.0743338
AT5G49330	AtMYB111 | AtMYB111 (myb domain protein 111); DNA binding / transcription factor	-0.158795	0.132717	-0.627776	-0.79398	0.988453	0.831466	0.0665991	0.00445967
AT5G49460	ACLB-2 | ACLB-2 (ATP-citrate lyase B-2)	-0.0263347	-0.150522	-0.120188	-0.252447	0.995318	0.484535	0.742839	0.0670178
[truncated: 159 more rows]
